# Supplementary material for: Quantitative Genetic Analysis of Retinal Degeneration in the Blind Cavefish Astyanax mexicanus
Source: PLoS One. 2013 Feb 20;8(2):e57281. doi: 10.1371/journal.pone.0057281 (PMC3577753; doi:10.1371/journal.pone.0057281)
Supplement: Table S1 — RAD-seq assembly statistics for all F2 hybrids. (XLSX) [file pone.0057281.s002.xlsx]

## Sheet: Sheet1
SAMPLE	READS	STACKS	SNPS
P0_sf27	12324025	106551	9580
P0_pa66	10669160	69244	4427
F2_003	5876192	65138	7360
F2_006	5313204	65110	6801
F2_009	11501662	79719	11104
F2_010	10291102	71257	9920
F2_013	5919094	64666	7855
F2_017	5835713	64744	8013
F2_018	7689343	69718	9544
F2_021	5503087	63048	6885
F2_022	2269599	52187	3688
F2_024	2631496	55339	4357
F2_026	2508482	55207	3940
F2_027	3711074	57849	5401
F2_028	3650104	58554	5328
F2_034	3893068	62909	6059
F2_038	4490842	60465	6013
F2_040	3277807	56033	3883
F2_043	4407443	60123	5481
F2_044	3290140	56515	4855
F2_045	3346137	55734	4230
F2_046	3765685	58989	5206
F2_047	6446249	69051	7674
F2_048	7383122	72004	8358
F2_050	4156901	61003	5258
F2_053	5372872	62552	7100
F2_054	4939584	62012	6698
F2_055	3972048	59661	4984
F2_056	4190404	63942	5614
F2_057	5302514	68074	6826
F2_062	2375559	52751	3564
F2_064	4955896	65407	6339
F2_065	3683943	63657	5191
F2_066	3389981	61680	6939
F2_067	4873226	68218	8812
F2_071	2795206	68740	6764
F2_074	3912752	82168	7520
F2_076	3183123	60858	7158
F2_077	2771232	59586	6421
F2_079	2711453	57626	5597
F2_085	4056288	64793	7146
F2_088	4211651	66805	7426
F2_089	3245215	61483	6888
F2_092	4055579	63344	7717
F2_093	7478248	73388	10711
F2_094	2988667	60106	6801
F2_095	3240157	64403	7097
F2_097	6008524	69009	9456
F2_098	3422540	67321	7194
F2_099	4235924	71051	7913
F2_101	5535305	72967	8845
F2_103	5318579	78063	9358
F2_105	5354492	73472	8046
F2_106	6689587	78035	10220
F2_107	8985435	80909	11094
F2_109	7509828	76808	10264
F2_110	8986874	94579	11480
F2_112	1479454	55744	4783
F2_114	3636995	65449	7612
F2_116	2730148	60332	6409
F2_117	3491928	63974	7953
F2_124	3924816	69447	8511
F2_126	4299428	69366	8695
F2_129	5043396	65064	8716
F2_130	2719160	59780	6280
F2_131	3404083	85786	15952
F2_136	4780424	95113	17736
F2_137	4852574	119486	18532
F2_163	5258721	161032	21568
F2_170	6080247	116188	21321
F2_177	3259360	98679	15299
F2_193	3978083	105553	16707
F2_197	6082993	133615	21529
F2_201	7095372	136016	23861
F2_202	4103446	109919	17730
F2_211	5795306	111211	20098
F2_222	4330199	101454	16835
F2_243	5029238	106910	19890
F2_259	4035106	106319	17823
F2_262	7482251	122484	21831
F2_265	4712079	116142	18095
F2_266	2686388	96492	13537
F2_267	3866561	109316	15463
F2_268	3149132	112992	15046
F2_269	3594881	106926	16331
F2_277	3950189	115086	16758
F2_300	3758086	107501	17192
F2_333	4866901	141681	18645
F2_353	5532969	123198	19168
F2_357	2487419	85053	12560
F2_366	2902909	101677	15079
F2_369	4121537	113218	18721
F2_374	3519875	97773	17133
F2_389	2489219	89854	14367
F2_390	2967228	92397	14239
F2_400	2364575	83264	12388
F2_005	3309257	104048	15988
F2_140	5672413	78195	9615
F2_141	4087344	67109	8398
F2_145	4965118	78156	8905
F2_152	6287727	103873	11533
F2_157	6265185	70506	10056
F2_183	4450709	66245	8871
F2_187	4856922	68355	10038
F2_195	6245371	67951	8923
F2_196	5718043	70108	10069
F2_231	3741141	69162	9492
F2_248	3901815	67222	9511
F2_271	3327588	69355	7847
F2_284	2252486	62140	7882
F2_297	3720061	74729	8754
F2_301	5528712	82532	10613
F2_307	5209754	66277	9927
F2_329	3388776	76510	8216
F2_336	2765271	64307	7787
F2_344	2895321	75518	7423
F2_378	3724739	81405	8677
F2_384	3334940	72360	8798
F2_402	3618463	88923	8507
AVG	4.61372e+06	79168.9	10257.4
