# Supplementary material for: Quantitative Genetic Analysis of Retinal Degeneration in the Blind Cavefish Astyanax mexicanus
Source: PLoS One. 2013 Feb 20;8(2):e57281. doi: 10.1371/journal.pone.0057281 (PMC3577753; doi:10.1371/journal.pone.0057281)
Supplement: Table S2 — Linkage and comparative mapping position of all genetic markers used in this study, including their LOD of association with retinal thickness. (XLSX) [file pone.0057281.s003.xlsx]

## Sheet: Sheet1
Marker	LG	cM	Drerio_chr	Drerio_bp	BLAST_E	LOD_GCL	LOD_IPL	LOD_INL	LOD_OPL	LOD_ONL	LOD_PCL	LOD_RPE	GenBank Assession # or Sequence
RAD_20136	1	0	NA	NA	NA	0.816173	0.167	0.232006	0.795	0.0441748	0.077472	0.292518	TGCAGGATTTGAAACTTGACCCGAAGCAATTCATTACTGCGCTGTGCATTCTGCTTTCACCTTGAATTACTCTTAAAGTAGGAGCAGAAAATGCAA
RAD_71744	1	0	NA	NA	NA	0.816173	0.167	0.232006	0.795	0.0441749	0.077472	0.292518	TGCAGGTATATAAAGCAGAGTTTGTAATTTGAATAATCTGAATAATCACTGTATTTAGTAGGAATATAGAGCTCAGCTGCTCTAATTGATGTGATG
RAD_57607	1	22.61	15	34529660	1e-08	0.317955	0.34	0.127618	1.63	0.393571	0.311744	0.387777	TGCAGGAAAATGAAATCTGCATCTCCTATCATTCAATAATCATAAACAATAAAATAAATAAACTCTTAAAATAGATCACTCTGTGTTTAATACATC
RAD_28708	1	27.43	NA	NA	NA	0.211838	0.263	0.0361599	1.44	0.519385	0.114939	0.211555	TGCAGGAACCAGCCAGTGACCCACCAGCGCTTTGCTTTCAGTCCAAACAGATGGAGGGCAGGAGTCCTGCGTTTCCCCTCAGCTTCCCTTTACTGA
RAD_47914	1	29.45	NA	NA	NA	0.394421	0.231	0.0180363	1.51	0.669421	0.0270401	0.338039	TGCAGGCCACATCTCCGCGGGCTTCCTGTTCTTTCTCCGCCGCCGTGACCTCACTTCCGTCCTCGGTCATGCTTTTAATGAACGCTTCGTCACGCG
RAD_98033	1	32.9	NA	NA	NA	0.420852	0.191	0.00277592	1.62	1.10338	0.167601	0.278909	TGCAGGTTTTACTCTCTAAACTGCAGGACTGCTGCTGACAAATTGTCTCCCTTTGAGAACAGGCTTGTTCTTTTGAGGCACTGCGGTATTCCCCCG
Am205e	1	33.78	NA	NA	NA	0.363721	0.235	0.00233552	1.72	1.11393	0.165612	0.207911	BV678830.1
Am210a	1	35.33	6	13683397	5e-29	0.187212	0.0387	0.00491181	1.43	1.06122	0.0349895	0.296959	BV678848.1
RAD_78967	1	35.33	NA	NA	NA	0.187212	0.0387	0.00491181	1.43	1.06122	0.0349895	0.296959	TGCAGGAGGAAGCAAAAGCCTCACAAATCAATTTTGAGTCCAGTGTGGCAAATCAAGGTCTGGGGGGACGCATGCCAGGAGGAGGTGGTCCTGATG
RAD_43116	1	37.91	NA	NA	NA	0.325239	0.067	0.0132517	0.871	0.68518	0.196518	0.857745	TGCAGGACGTAGATTTAAGTGCATTTTTACATTCTGCTCAATCAAATTAAACGAAATATCATGTTCAGCATCAATTTCCATGCTTGGTATAAGTGT
RAD_83369	1	38.3	NA	NA	NA	0.295946	0.0944	0.00705926	0.918	0.544134	0.181064	0.810753	TGCAGGCGTGTTTCTGTTCTCCTGTGTGCGAGGATGACAGGGGTGGGGCATCTCCCTTGGCTATTTAGCTCTGTGGGGATGGTTTTAGCTCTCCTA
RAD_14016	1	41.69	NA	NA	NA	0.341242	0.045	0.0730584	0.949	0.597794	0.415495	1.70643	TGCAGGTACCAGAAGCTCAAAGCAAGCTGTTTGGCAATGACAGAAAAGATTTGGCAAATTTTTCATAGGCGCAACCCATATAGTCAGCTCTACTGC
RAD_44245	1	43.33	6	39905536	7e-25	0.297087	0.0461	0.0504783	0.955	0.599123	0.586334	1.77823	TGCAGGTCTCTGTTGTGGTTTTCACACAGTAGCTGTAAGAAGCGCAGAATTGGCTCCATGATGAGAATGACAGGGCTCATCTCCCCCTGCTCCTCC
oca2	1	46.35	6	37839945	NA	0.548005	0.00794	0.130838	0.96	0.851491	0.795656	1.00301	###
Am132b	1	51.31	NA	NA	NA	0.654225	0.000557	0.00721671	0.499	0.580131	0.843518	0.0784545	BV678800.1
Am218e	1	53.1	6	32000000	Gross2008	0.764553	0.000179	0.0274449	0.398	0.608187	0.830186	0.11022	BV678883.1
Am43c	1	53.29	6	31135397	1e-21	0.752602	0.00246	0.0199183	0.385	0.592185	0.785042	0.125056	BV678739.1
shroom2	1	55.35	6	30119684	NA	0.625375	0.113	0.0163398	0.322	0.539767	1.52597	0.677283	###
mchr1	1	55.55	6	18615567	NA	0.618876	0.151	0.0174205	0.322	0.514875	1.42039	0.622626	###
RAD_82059	1	59.54	NA	NA	NA	0.646354	0.211	0.0787232	0.224	0.302705	0.460433	0.158128	TGCAGGTTGTCACGTACAAACCCGCATTTTTTTATTTAAAGCACAGAACCAGTGAAACCACAAATGATGAGTGATGCCTTTTAAATTTTTAACTTA
RAD_11443	1	63.29	NA	NA	NA	0.810663	0.591	0.238394	0.942	1.04522	0.321907	0.359238	TGCAGGTGTATCACATCATAAAGAATAACCAATTGGTTAGCACTAGATATTATTACCTGAGCACTAGGTACCCTTATAAGAGCACCACATAATACA
RAD_15266	1	63.29	6	23230387	4e-22	0.810663	0.591	0.238394	0.942	1.04522	0.321907	0.359238	TGCAGGACATACCTGAAGCAGTTGCGGTGGTAAAGTTTACCATCGACGAGGAACCTCTGCACCAGGTGAACATGCTTCCCACAGGCTGCACAGGTG
Am30c	1	65.07	6	373793	7e-37	0.901237	1.09	0.45059	1.22	1.51601	0.250952	0.381552	BV678729.1
RAD_38026	1	65.07	NA	NA	NA	0.901237	1.09	0.45059	1.22	1.51601	0.250952	0.381552	TGCAGGAACCCTAATACAGACATTGTTTTTTGTGCTAATCTTGGTCAGTCTGTTATGGCCTTTTTTTTGGCCCAAAAACAATCGCTGTAAACTGGG
RAD_85454	1	65.07	NA	NA	NA	0.901237	1.09	0.45059	1.22	1.51601	0.250952	0.381552	TGCAGGACAGGAGCCAGACTAGACGGGATTAGAATAAGAGAGGAAAGAGGGATGAGGGAGGATGAAGAGAGTGGATTTGAGTAAAAGGAAATTACA
Am105b	1	67.45	20	35492829	0.28	0.489727	1.74	0.452	1.45	1.98654	0.409424	0.643807	BV678754.1
5ht2A	1	67.55	6	9988903	NA	0.488204	1.74	0.450607	1.45	1.98678	0.409582	0.643326	###
RAD_95549	1	68.23	NA	NA	NA	0.398432	1.49	0.310029	1.21	1.97933	0.437481	0.5693	TGCAGGCTGCAAGAGGACATGAAAAGCAAGATTAGTCAATAAGAAATGACAATGTGACATTCGATTCTGTGTTGTTATTACTAAATGGTGTTCCGT
RAD_43090	1	69.55	NA	NA	NA	0.419815	0.91	0.190572	1.2	1.60573	0.622001	0.558208	TGCAGGAGAGGAGGAGCAGCAGATGCGAGTGAACGACAGAAAGATGGCCAGCCTGACTGAACCCGCCAGAGGGAACGAGTGCAGCACGCTCCCTAC
RAD_75134	1	69.55	6	11392649	4e-21	0.419815	0.91	0.190572	1.2	1.60573	0.622001	0.558208	TGCAGGAACCCCAGGACAGAGGGGGCTGGTGGGTCTCCCTGGTATGAGAGGAGAGCGTGGAATGGGGGGACTTCCTGGACCTGCTGTAAGTGTAAA
Am213f	1	69.69	NA	NA	NA	0.387571	0.928	0.195348	1.23	1.61515	0.640453	0.556641	BV678860.1
RAD_12122	1	69.69	NA	NA	NA	0.387571	0.928	0.195348	1.23	1.61515	0.640453	0.556641	TGCAGGAAAGGAGTGGTGAATGAGAGGTAAAGTCATGCTGACGGGGAAGTCATTTATGTATACTACAATACTTCTAGAAAACGAAATAAGATTTTT
RAD_66364	1	69.69	NA	NA	NA	0.387571	0.928	0.195348	1.23	1.61515	0.640453	0.556641	TGCAGGGCTGTTAGATAGAGCACTTTTTTTGTCATTATCACAATATTCTAGATATTGTATGTTTTGAAGAGCTGAAATAACATGATGAATAACAGT
Am26a	1	70.96	6	14160363	2e-35	0.550925	0.787	0.236927	1.21	2.04772	0.479784	0.452489	BV678724.1
RAD_29965	1	71.61	NA	NA	NA	0.474968	0.745	0.189817	1.07	1.81256	0.434008	0.382576	TGCAGGCCACTATACATATCTTTGTATCTTTACATATAAAGAATACATAATGATAAATAAGCTTCAGTCAACAACTAAATAATCAGTAAACATTAC
RAD_91463	1	72.57	NA	NA	NA	0.224476	0.486	0.208135	0.76	1.75476	0.63273	0.472236	TGCAGGGAGCAGTAATGATCACATCAGTCAGAGTACAGCTGTTGTACATTAGATATACAGCTAATGCTAACACTTCATTTATTTAGTTTATTTGTT
RAD_88030	1	73.85	NA	NA	NA	0.612	0.541	0.36317	1.34	2.37008	0.873014	0.538209	TGCAGGACTCTGTAGCGTTCTCGAAGGTGTCGTCTTTGCACATGCTCAGTGGAGATCTCCTCCACACAGAATTCGGGGAACCAGCCTCTCTGCCCA
RAD_60780	1	74.4	NA	NA	NA	0.592682	0.591	0.366225	1.2	2.28393	1.2152	0.613539	TGCAGGTGCGCTCATTCTCCTCAATGGGGACTCTAATAAGGACATTTAGTAGAGAGCTCTCAGAGCTGAACCACAGAGAGACCCGTTCCTGTTATA
RAD_52152	1	75.27	NA	NA	NA	0.59784	0.678	0.482403	1.25	2.39108	1.33205	0.656176	TGCAGGCAGCAACTGTCCAGATAGCCATCTTAAGCCACTTTCTCATTTACACACACATAAATACACCGGTCCTAATCTACTGTCAGTTAGGCCTGG
Am237a	1	75.53	6	5000000	Gross2008	0.607272	0.64	0.467702	1.21	2.3237	1.28321	0.62775	BV678942.1
RAD_20037	1	75.53	NA	NA	NA	0.607272	0.64	0.467702	1.21	2.3237	1.28321	0.62775	TGCAGGTCAGTATATTGTTTTTTTTAGCTTAGGAACCATAATAGTAATATAAGAAAATTGTTATACATATAAAAAGGAAAAATAATAGAGCAGGTC
Am213e	1	79.15	6	25418042	3e-32	0.40052	0.246	0.139769	0.933	1.64301	1.16286	0.422935	BV678859.1
RAD_48253	1	80.82	NA	NA	NA	0.481048	0.127	0.0637504	0.88	1.48866	1.63784	0.582256	TGCAGGAAATGGCCTGAAGCACTCTAATCGAGTTTGACCATATCTTCTATACGTGCCCTTTACGAGTGCAGGTCCAGATACATTTCAGATACATTC
RAD_56285	1	83.54	NA	NA	NA	0.239548	0.0075	0.0883163	0.833	1.22574	1.89909	0.515113	TGCAGGCTTTAATGAAGAGCTCCCAATTAAATCCTCATTGATTGCGCACTGGAAGCTGAGAGGGATTTCAGTTACAGCTTGAACTCCTGGGTTACT
RAD_83582	1	84.47	NA	NA	NA	0.279649	0.00506	0.107528	0.856	1.2456	2.02103	0.536246	TGCAGGGTCACTCTCCGAGCTAGAGAATACAAATCAGCACGCGCTCGACTCCAAAACATGTCAGAGAGAGTCCAGCTCGTCCGGAACGCACGCGGC
Am16a	1	88.79	6	5323771	107	0.0819059	0.0584	0.0378831	0.888	1.38944	1.73889	0.223607	BV678714.1
Am33b	1	88.79	6	5323771	107	0.0819058	0.0584	0.0378831	0.888	1.38944	1.73889	0.223607	BV678730.1
RAD_37846	1	99.21	NA	NA	NA	0.100069	0.106	0.0677745	1.32	0.86735	1.46486	0.619992	TGCAGGGATGGGTTCTTGGAAAAAGGGTTCGGGGTTGTGGGAGTGGGCTGAGGGGGAACACAATGCAGCGTGTCTTCACGGTGTAGATATAACACA
RAD_5195	1	102.35	NA	NA	NA	0.282183	0.111	0.0447718	1.53	0.613099	0.931904	0.466978	TGCAGGACGGACCATGTCCCGCTCCTGTTACCTCACCGGGGTCCTCCACGCAGGTCAGTGAGTGTTACAGAGCATCTAAAGGCTGAATTAAACTTT
RAD_53058	1	112.1	NA	NA	NA	0.0663161	0.74	0.985855	0.325	0.00956762	0.283285	0.272667	TGCAGGGGAAGGACTGTAATAATCACCTCCTCACACAGCAGAACACAGTGACCACCTTTACAGCACAGCAGAGCACAGTGACCACCTTTACAGCAC
RAD_45260	1	112.64	NA	NA	NA	0.10119	0.741	0.914541	0.325	0.0111573	0.27544	0.259677	TGCAGGGGGCAGCAGCTCATAAAGCCGCTCCTCTCTCAGAGCTCGCGCTGTGGTCAGTAAGATCAGTAGGTGAAGAGCTGTGTTATAGTCTATAGT
RAD_61685	2	0	NA	NA	NA	0.273668	0.231	0.801164	0.0248	1.46475	0.637983	0.104878	TGCAGGAACAATGCGGTTATTCAGGCCGCCGGGCGCTCGCTCCGCCGCTGCTTGAGTGTACAGTAATAGTCACTATATTATAAATGACAGTTGGGT
Am33c	2	3	NA	NA	NA	0.292488	0.588	0.886494	0.0454	1.50501	0.590849	0.0818157	BV678731.1
RAD_27866	2	3	NA	NA	NA	0.292488	0.588	0.886494	0.0454	1.50501	0.590849	0.0818157	TGCAGGAAGGTCAGGTGAGATGCGATTCGGTGGCAAACAGATGTTTTCTGACTCTCAGACAGATGCAGGGAGCACTTTGACAGCGAGACTAGCAAG
Am216b	2	4.5	5	500000	Gross2008	0.485916	1.48	1.48068	0.177	1.54356	0.401444	0.213796	BV678872.1
Am222d	2	4.5	5	592525	4e-50	0.485916	1.48	1.48068	0.177	1.54356	0.401444	0.213796	BV678894.1
RAD_33752	2	4.5	5	3998677	2e-20	0.485916	1.48	1.48068	0.177	1.54356	0.401444	0.213796	TGCAGGCACGCTACAGTGCGAGGGTCTTCTACACTCATGCAGGCTGCACCCTGGTGGCCCTCAACCCCTTCCAGCCCATCCCTCACCTCTATTCTC
Am120b	2	6.24	NA	NA	NA	0.499339	1.51	1.52008	0.188	1.56395	0.39637	0.218651	BV678782.1
Am204e	2	8.93	NA	NA	NA	0.785243	2.29	2.34322	0.67	1.80641	0.222393	0.413635	BV678826.1
Am135a	2	12.3	NA	NA	NA	1.35366	1.46	2.91188	0.686	1.89086	0.22924	0.275827	BV678803.1
Am142a	2	12.5	5	34250517	2e-35	1.41462	1.59	3.1497	0.723	2.00734	0.218297	0.280753	BV678810.1
RAD_27287	2	18.7	NA	NA	NA	1.43447	2.59	4.78984	1.74	1.81512	0.034877	0.629656	TGCAGGCCACATGTGGAAAAAGTGGTGCGAGCTGGAGATAATGTTACCCTGCACTGTGACTGCAAATTGGATAATATGGACATCCAGTGGTTGAAG
Am125c	2	21.9	NA	NA	NA	1.2908	2.1	5.31912	2.76	1.36111	0.132369	1.04206	BV678789.1
Am17b	2	24.8	5	70122243	Gross2008	0.972427	1.39	4.19264	2.56	1.51831	0.32504	0.751854	BV678716.1
Am216f	2	25	NA	NA	NA	0.995065	1.15	3.82445	2.54	1.40553	0.298698	0.680524	BV678875.1
Am120c	2	26.6	NA	NA	NA	0.843545	0.859	3.14438	2.48	1.1869	0.166117	0.681934	BV678783.1
Am143c	2	28.3	21	28857155	6e-06	0.704994	0.431	2.23397	2.05	0.763012	0.0988927	0.783365	BV678814.1
Am108c	2	29.8	NA	NA	NA	0.69799	0.319	1.93798	1.71	0.660712	0.0282848	0.453469	BV678760.1
RAD_13262	2	34.8	NA	NA	NA	1.37374	0.141	2.179	1.55	0.602305	0.461255	0.156156	TGCAGGTCTCCATCTAGCCATTAGATGGCCCGGTGTTGAGCAAAGCTGAAAATTGGACTCATCAGAAAAGATGATCTTACTGCAGTCCTCTATGGT
RAD_2536	2	35.4	NA	NA	NA	1.38757	0.151	2.46311	1.66	0.66571	0.490157	0.169309	TGCAGGGCTGCTTTTGTGAATGGCTTCAGCCGGAGCTTTTAGTACCTGCCAGGCCTCTTTAGCTCTGTGTGTCGCGTGAATAAGAGACAACGGCGG
Am203f	2	44.2	NA	NA	NA	1.10919	0.103	1.62038	1.48	0.575384	0.975743	0.0635778	BV678824.1
RAD_55528	2	44.2	6	34191284	1e-15	1.10919	0.103	1.62038	1.48	0.575384	0.975743	0.0635778	TGCAGGGTTATTACAATTACATGTAAAACTCATGCAGTACTACAACCCCTGGCAAAAAGTATGGAATCACCAGTCTTGGATGAGCACTCCTTCAGA
RAD_92414	2	45	NA	NA	NA	1.26203	0.0799	1.75103	1.56	0.656669	1.00554	0.00959129	TGCAGGTCCAGTTCAATCCTATAATAAGTCAAACTGTGTCCGCTTGCTGTAACTGGCAGAAAAGGCCATATAATGAACATGCTCCTCGATCACACT
RAD_80647	2	45.4	NA	NA	NA	1.38731	0.0653	1.7948	1.66	0.713391	1.07453	0.0154427	TGCAGGGTTAATGTATCATTAAATTTTGAAAAAAACATGATAAACATGTGTTTGCACCACCTTTTACAAAGCCATTAACAAGCCTAGAAAGCAGTT
RAD_69113	2	45.8	20	14912550	7e-25	1.69563	0.0623	1.91243	1.81	0.768733	0.981979	0.00373867	TGCAGGTCATCTAGACGCTCTCCACGCTCAATTACTTTCGAAATGTTCTCCTGCATCACATCAATGACTTCATCAACCTGAGACTGCACCCTGACA
RAD_68586	2	47.6	NA	NA	NA	1.68618	0.287	1.248	1.48	0.567487	0.858611	0.00582033	TGCAGGCTCAGGGTGCATCAGTGTCAGCGCAAACTATCCATCAACATTTGAATAAAATGAGATGTTATGGCAAAATTCGTCTGGGATAATGTATTG
RAD_42043	2	50.7	NA	NA	NA	1.84482	0.116	1.20378	1.11	0.364612	0.385081	0.0573226	TGCAGGTAGAACGATTAGGCCCACCCACACAGTGGAACTCCCAATCTTACACAGCTCTCTGTGAATCTCAGCGGGCTACTGGCAGCCCGGCTGCGA
Am110b	2	65	20	43128317	1e-07	0.130004	0.819	0.169186	0.172	0.227368	0.012538	0.328852	BV678763.1
Am103b	2	72.7	5	30000000	Gross2008	0.759172	0.281	0.0224669	0.0352	0.159103	0.0198162	0.0297047	BV678749.1
RAD_19081	2	72.7	NA	NA	NA	0.759172	0.281	0.0224669	0.0352	0.159103	0.0198162	0.0297047	TGCAGGATTTGCAAATGTGCTCCTTATACTGCACAGCACTACATATTTTATACTAGAAAGAATTTTGATTCCAGAATAAAATAATACCTTGTTCTA
Am119c	2	75.9	24	24196736	4e-62	0.748957	0.336	0.0977979	0.0277	0.281459	0.0461635	0.145301	BV678779.1
RAD_79105	2	77.3	24	26022802	4e-22	0.647112	0.296	0.062271	0.0359	0.251497	0.0252734	0.250112	TGCAGGGCTGGATGACTGTCTGCAGCAATACATTAAAAACTTCGAGCGAGAGAAAGTGGGGGGAGACCAGCTGTTACGGATCACCCATCAGGAGCT
RAD_22542	2	78.1	NA	NA	NA	0.742194	0.226	0.0682986	0.0464	0.259245	0.00561109	0.244315	TGCAGGAAAAAAAGAATGGAAGAGAGATGGATAAATTAGATAAATTAGAGGAATAGACAGGTAAATTAAGCAGTTTTGGCTATTTAATTGCATGGT
eya1	2	90.8	24	13829262	NA	1.12514	0.416	0.209442	0.326	0.205016	0.221313	0.532818	###
Am219b	3	0	NA	NA	NA	0.00702815	0.423	0.880615	0.192	0.395019	0.494528	0.362067	BV678885.1
RAD_17299	3	7.14	NA	NA	NA	0.0175658	0.57	0.722289	0.31	0.126904	0.214281	0.237448	TGCAGGTATTCACATCTAAACACACTTGATTTCCACAGTAACACAATGCAGCGCTGTTGGGTATTTCTCAAAAGCCTTCTCAGGCATGGTTTAGTA
RAD_45739	3	7.14	NA	NA	NA	0.0175658	0.57	0.722289	0.31	0.126904	0.214281	0.237448	TGCAGGTATAACTACAAAGGTAATAGAGAGAAGCAACACAGGCACTGCTAATATTCAGTTTATGCAATAAAAAAGAGACAATACAGGCCTATAGCT
pmch	3	8.63	4	16404712	NA	0.0290681	0.358	0.54097	0.319	0.0852916	0.189641	0.223837	###
th2	3	8.96	4	16448763	NA	0.0491769	0.35	0.559892	0.406	0.107189	0.225464	0.237103	###
Am111b	3	23.9	NA	NA	NA	0.0100866	0.118	0.454979	0.157	0.0596039	0.169614	0.291307	BV678765.1
Am219e	3	25.7	NA	NA	NA	0.0232204	0.0739	0.410317	0.048	0.078681	0.23096	0.365915	BV678886.1
Am226b	3	25.7	NA	NA	NA	0.0232204	0.0739	0.410317	0.048	0.078681	0.23096	0.365915	BV678906.1
RAD_33183	3	26.4	NA	NA	NA	0.0140859	0.0448	0.244412	0.0197	0.127341	0.331025	0.505973	TGCAGGCCGGCGGCAAATTAAAAGTGGGTCTCGTCTTTGTCAAATAGTGCTGAAGTGGTGCTTCTGAAAGTCTGTCTGGAGCTAAACTGTACTGAA
RAD_101042	3	28.2	NA	NA	NA	0.0162937	0.162	0.443121	0.00255	0.176411	0.398857	0.516217	TGCAGGTTTAGCTTACTACAATGAAAAAAGCCATCAGACAATAACAGTATAGATAGTGCTGTTTGATTGTACATGAGCACCCCTAGAAAAGAGCTA
RAD_18104	3	29.3	NA	NA	NA	0.0282624	0.152	0.523209	0.0103	0.205646	0.324334	0.462092	TGCAGGCAGCCACACACACAACCCAGAGCCGCCACAATATTAAAAAAAGCACATAATATCCTATCATAATATGGCTTATTCCTATTTATCATTTCT
RAD_86740	3	33.3	NA	NA	NA	0.0207642	0.377	0.599017	0.419	0.483094	0.289257	0.951278	TGCAGGTTTTAATTCTGCATTCAGCCAGTCACACCAATAGTTATTTAGATCAAATAGGGTGGATTATGGTTGGATACAAAGTCCATGGGAAAATTG
RAD_98087	3	33.7	NA	NA	NA	0.0194143	0.342	0.577103	0.449	0.490588	0.311343	0.989586	TGCAGGTTATAAGTCCAACCCAAATCTAATTCACCTCCATTCAAATGATCAATCTCTCCTGGAGGCAGTAATTAGATGGATCAGGTAGGATTGATT
RAD_98146	3	33.8	4	6894966	6e-07	0.023054	0.346	0.589507	0.45	0.511145	0.307481	0.99038	TGCAGGCTGCCGTTCTGCATTTGTACCAAGAAATCGAGATGGAGCGTTTTGTTGGCAATGTCCATGTTGTTGTTCCAGAGATTTTCATAGATGTCC
RAD_47054	3	35.9	NA	NA	NA	0.0728873	0.509	0.806615	0.605	0.585061	0.274653	0.979196	TGCAGGGTTGAGCACATATTTCTTCAGTGAGCAATAACTCTGACCCGTTCTGAAAGCGAGCCCACCACACCGCGGCCTGCGAGATCACAGCCACGG
Am224c	3	45.4	4	24296286	2e-17	0.0777294	0.742	0.992192	0.267	0.90875	0.713172	1.22393	BV678899.1
RAD_44155	3	47.8	NA	NA	NA	0.0436059	0.902	1.00564	0.115	0.709163	0.565068	1.25838	TGCAGGCTGCCGTCAGTACCCTCTCAAAATAACCGGAAAAGCAGGAAAAATGAGCCGTGGATACAGCTGCTTAAGGACAAGCACGTTCATTTGGCA
Am202b	3	48.8	NA	NA	NA	0.027202	0.485	0.578541	0.0461	0.472649	0.622913	1.24211	BV678818.1
Am210d	3	48.8	NA	NA	NA	0.027202	0.485	0.578541	0.0461	0.472649	0.622913	1.24211	BV678850.1
RAD_97807	3	50.2	NA	NA	NA	0.0359882	0.401	0.479421	0.0162	0.41774	0.460072	1.06743	TGCAGGCCTGCCGTGGAAAGACGCTCTCCCGTTATAATTATAGCCGGTTGCCACATTTATCTCTGGTTTATTTTGCGGGCTAAGTATCAGGTATCG
RAD_68023	3	53.8	NA	NA	NA	0.0712162	0.337	0.26099	0.00202	0.280793	0.991895	1.37194	TGCAGGGATTATTTGGCTATAATATTATCATTATATTTGTGGCATAAATAGTCTTAAAATGACAATTATATTTTTTATTGTCACCTTTATTTTCAA
Am36d	3	59.7	NA	NA	NA	0.0643284	0.251	0.482782	0.204	0.502323	0.998727	1.97241	BV678732.1
RAD_8919	3	67.1	NA	NA	NA	0.141814	0.0934	0.220406	0.0296	0.292151	0.476876	1.49061	TGCAGGAGCAGCACAGCCCAGCAACCCAGAGGCCGGCCCCAGCACAGCACAGCTGTTCTCAGACTCTTCAGAAGAACATTCTGCACATTCTGCTGC
RAD_46535	3	67.3	NA	NA	NA	0.196422	0.0908	0.241089	0.0308	0.287247	0.448001	1.45316	TGCAGGGTCAGCATTAAGTAACATCCTCTTTGTTGAGTATCGCAGCTTGTACATGCTTTTTTCAGTTCTTGTTTGCATTCTTCCTTGCTAAGGTTT
RAD_62524	3	67.3	NA	NA	NA	0.196422	0.0908	0.241089	0.0308	0.287247	0.448001	1.45316	TGCAGGGGGCTCTGTGGAAGTCTGTAAGTTTGTAGGAGCTCTTGTTTGCTAAGAGCAGCTGTTAAACTGGTATTAGTGCCAGTGCATTTTTGCAAC
RAD_11089	3	67.7	NA	NA	NA	0.187554	0.109	0.274506	0.0397	0.330486	0.440402	1.43946	TGCAGGTTTTCTGAAGCCGAATGTTTAATGCCAACAGTTTGAGAACATATTGCAGCCCCTTGCAGGCAGAGGACCACTAATGAATGTCGATGTTGA
RAD_80900	3	72.4	NA	NA	NA	0.126808	0.101	0.427901	0.08	0.178573	1.34098	1.88573	TGCAGGACAGGAGCTTTATGTCCTGAGGGAGCGCCCTGCTTTTTATACACGACCATTAAGTCAACAAAGTCCCATTGGTTTCTATAGGCCTGACTG
RAD_89017	3	72.8	NA	NA	NA	0.104894	0.0811	0.425052	0.0437	0.16832	1.45029	1.92692	TGCAGGGCAAATTCATTCTCAGTGTGATAGAAAAATACAGCTCCCTTTATATCTAGTGCAAAATTACCAGTCAATGTGCAAAATCAATTTAGCAAA
Am221b	3	73.2	25	37835717	1e-44	0.117529	0.0935	0.478569	0.0425	0.171462	1.36195	1.87106	BV678892.1
Am112a	3	75.7	NA	NA	NA	0.306207	0.178	0.81132	0.0218	0.170694	0.69454	1.39412	BV678960.1
RAD_67695	3	76.9	NA	NA	NA	0.38568	0.224	1.10722	0.105	0.168274	0.455807	1.40033	TGCAGGAAATGCGTGTGTGTGTGTCTGGTCTGATAACACCTCAAACCTTATACAGGTGTGTGCATACCCTAGCTCTTCCTTGAGGTAACGCTTCAT
th	3	83.4	25	24778680	NA	0.651861	0.193	1.30411	0.36	0.244896	0.421889	1.49959	###
RAD_3816	3	84.9	14	6261960	9e-11	0.552015	0.184	1.43178	0.337	0.226611	0.310373	1.41634	TGCAGGCTTTCGTCAGCTGCATAAGCTGGAGACATGCCCTCGCTGTGGCAGTACACATCCCTCTGCCACCTGAACAGCTGGCACAGCTTGCCAGAG
Am113b	3	85.3	NA	NA	NA	0.479412	0.255	1.53656	0.365	0.194626	0.334069	1.45603	BV678768.1
Am44c	3	85.8	NA	NA	NA	0.485301	0.246	1.54119	0.331	0.171526	0.363181	1.41112	BV678742.1
mchr2	3	96.3	24	36301421	NA	0.00200241	0.115	0.6774	0.0986	0.0268295	0.513631	0.895056	###
RAD_96195	3	99.5	NA	NA	NA	0.0489637	0.0665	0.52355	0.00214	0.125803	0.357079	0.768969	TGCAGGGTATTCTCTACACTGGAGCAGGGTCACGAGTCCTGTGGGTGAATATTAAGATAAAGCACAGCTGCAGCAGATTGTGAACGCTTGTTTAAA
RAD_53852	3	107	NA	NA	NA	0.133106	0.0246	0.3639	0.0555	1.08658	0.127706	0.22554	TGCAGGAGTCTGTTAAACGAACTGTTACTGTCCGCTGGCACACTGGACTGTTCAAAGAGTGTGTATGTGTGTGAGTGTGTGCTTTCCTGTCAGTTT
Am131b	4	0	1	28000000	Gross2008	0.0386948	0.152	0.0203084	0.0122	1.31051	0.150163	0.627351	###
Am241c	4	0	1	30000000	Gross2008	0.0386948	0.152	0.0203084	0.0122	1.31051	0.150163	0.627351	BV678798.1
Am133b	4	23.9	1	41000000	Gross2008	0.101035	0.337	1.41326	1.62	1.24187	2.06427	1.02631	BV678801.1
Am209b	4	23.9	NA	NA	NA	0.101035	0.337	1.41326	1.62	1.24187	2.06427	1.02631	BV678962.1
Am44b	4	28	1	53556928	1e-22	0.0592122	0.546	1.26786	1.52	1.20148	2.20623	1.07938	BV678741.1
RAD_84956	4	28.4	NA	NA	NA	0.0383505	0.572	1.11849	1.46	1.2317	2.35989	1.0123	TGCAGGCTGGGAATGATTTTTGGTTATATATTTGCAGCACCATTGTTCCTTGTTAAGAAGATGAATCATTTATATTTTCTGTATCTCTGTATTGTA
RAD_9420	4	31.8	NA	NA	NA	0.010207	0.601	1.05307	1.07	1.14823	1.95709	0.389193	TGCAGGTACTGAATTAGCATTCGCCTGGGATTGCTTCTGTTCATTAATATCTTACTAAGAAAAGTCTTAAGTAAAGTCCACACGAAAACTCAACAT
RAD_31844	4	34.5	NA	NA	NA	0.122417	0.912	1.11864	0.9	1.22752	1.80807	0.257189	TGCAGGATGCATTATAATAGCTTACATCAGGGAATGTTTAATCAGTGAGTCATGTCTGTAAGGTGCAAGCTTTACTGTTCTCACTAAAGCTTTAAA
RAD_50614	4	34.5	NA	NA	NA	0.122417	0.912	1.11864	0.9	1.22752	1.80807	0.257189	TGCAGGTGTTTTAAAGTGTTTTTCTCTCATGATATAAACTATATAAATTATGATATGAATATTAATTTGTGCTTTTTTAATGCCTTGTTTTAAATA
RAD_75597	4	34.5	1	51115564	2e-07	0.122418	0.912	1.11864	0.9	1.22752	1.80807	0.257189	TGCAGGATGACCCAAAGAGATCAGTCCACAGCCCGTCTGAAGTGCGTCCCAGCAACTCACGCTTTGACCCAGACAGCAGCGGTCGTCCCACTACCT
RAD_70163	4	35.7	NA	NA	NA	0.598402	0.819	1.21972	0.72	1.47476	1.84546	0.377039	TGCAGGCCACTATTAGCGTGGGTGGTATAGTGGTTCTGAACAGGGCTGAATAATAGGTCAGTGGGCCACTCAATCAATTAAGCTTTATTTATTTGG
RAD_66015	4	36.3	NA	NA	NA	0.651822	0.819	1.48706	0.792	1.57119	1.82201	0.416456	TGCAGGAACTCTGTTACAACTCAAAAGTCTGCAGCTTGAGAGTGCTGCTTCATAAATAGTATATCCAAAGTCAATGGCAACTTTGCACTCACCTAT
Am226d	4	37	NA	NA	NA	0.65951	0.806	1.3663	0.874	1.25292	1.86233	0.427842	BV678907.1
RAD_45265	4	37	NA	NA	NA	0.65951	0.806	1.3663	0.874	1.25292	1.86233	0.427842	TGCAGGACTCGCTCACTCTGGGGCTCTGTAAACACTGGAGCGCTGGGATCACGTCCTGACGGCCACTTCTTTAGACTATAAAAACCTTCACTGTAC
RAD_82002	4	37	NA	NA	NA	0.65951	0.806	1.3663	0.874	1.25292	1.86233	0.427842	TGCAGGACTGAGAATCACTGAAAAACAGAGAAATATGCTTGATCTTCCAGGCATACAGAACGTTACAGTGAGTGTGCACTTATACAGTACAGTGCA
Am39a	4	37.7	NA	NA	NA	0.760282	0.873	1.38166	0.74	1.12111	1.81743	0.374269	BV678734.1
Am128a	4	38.1	NA	NA	NA	0.754008	0.877	1.37903	0.743	1.11998	1.81177	0.364613	BV678792.1
RAD_16205	4	38.4	NA	NA	NA	0.634386	0.9	1.33294	0.827	1.15061	1.71393	0.264899	TGCAGGCACTTATTATCTTTAGTAGGGACCAATAGAAATAACTTCTTGGTGAATCAGATTCCTTTCAGTGTGAAGCAACAGGAATAAGAATCTGGT
RAD_48750	4	38.4	NA	NA	NA	0.634386	0.9	1.33294	0.827	1.15061	1.71393	0.264899	TGCAGGAAGCTTCTGTTTCATCATCTAAGGATACCCATCTTACAGCAGACACTACAGGGACTACAGAGCCAGCAGGAATGTGCCTGTGTTTCTGTG
RAD_74656	4	38.4	NA	NA	NA	0.634386	0.9	1.33294	0.827	1.15061	1.71393	0.264899	TGCAGGTCTGGTTTCTTCAAGAGTCTTATGAGAAGAAGTCACAGCTGATGCTGTGAGAAGATCCACTCAGTTCCCACTGTATAAATCCACATTGCT
RAD_79497	4	38.4	NA	NA	NA	0.634386	0.9	1.33294	0.827	1.15061	1.71393	0.264899	TGCAGGAGATCCTTGAAACTGGTATAACCACCACTGCATAGCATGCATGCACTTTACACAAAGAACTAGTTTTTAGCATCTGTCCTCAAGATTGAC
RAD_88212	4	38.4	3	6555200	3e-10	0.634386	0.9	1.33294	0.827	1.15061	1.71393	0.264899	TGCAGGTCCTTAAAAAGTCTTAAAATTAAAATCTATGTAATAAGGTCTTAAATTACCGTAAATTTGCTGTAGGTATTACATTTTCAGACAGTGCGT
RAD_95530	4	39.3	NA	NA	NA	0.512189	1	1.99333	0.955	1.23786	1.75248	0.229065	TGCAGGAGAGCAGATTACAAGTCTTTCCACATAAGCTCCAGTAGAAAGACTTGGAAAAGCTGTGCCTCACAGAGTCATGCTGAGCTACAGGCCTTT
RAD_77720	4	39.4	13	6202186	0.044	0.490828	0.961	1.96261	0.924	1.23636	1.74478	0.221045	TGCAGGATACTGTAGGGATACTGCACTGTAAGCCTGGATAAGTTGAATTTACTTAAACATTTAGAGGAAACCAGAGGAAAACTTAAGTTAGCATAA
RAD_89262	4	41.7	NA	NA	NA	0.701252	1.09	2.49877	1.14	1.08565	1.91995	0.159662	TGCAGGATTCCCAAAAGTGTGTTCAGCAATGAAAGCGAAATTAGCCCTAATTTATTGTTCTCTGTGTGAAATATTTTTAGTTGTTCAAACAACATT
Am209c	4	44.5	NA	NA	NA	0.404372	1.21	2.72183	1.31	0.413942	1.64218	0.22409	BV678845.1
Am16c	4	47.3	13	17145610	1e-61	0.358749	0.741	2.11759	1.31	0.653117	1.7419	0.395778	BV678715.1
RAD_79590	4	48.9	NA	NA	NA	0.582364	0.405	1.70837	1.26	0.620385	1.49298	0.29613	TGCAGGATAAACAAAGTCATCAACAACAACAGACTGCAGCAAATATTGCCAACAGTCTGAACACAACACATATCTGGTCTTAGATCTGGACTAGAT
RAD_9218	4	48.9	NA	NA	NA	0.582364	0.405	1.70837	1.26	0.620385	1.49298	0.29613	TGCAGGGTATGACCATTCTTCCTTAGATCCATTGTGCATCCTGAGTCAGCACATGGCTGCACCCTAGTCATACTCATCTAATCTTTCTTTACTTTG
Am211c	4	55.7	1	15829417	0.007	0.888562	0.0971	1.53949	1.72	0.750182	1.10198	0.372705	BV678853.1
RAD_12916	4	55.7	NA	NA	NA	0.888562	0.0971	1.53949	1.72	0.750182	1.10198	0.372705	TGCAGGTGGCTGATAAGACCCAGACAATACGACTTGTCCATTTCGCGCAGAGAAACAGAGCTGAGCTATGACATGACTGTGTTGGGTTGTCCCAAA
RAD_80517	4	55.7	NA	NA	NA	0.888562	0.0971	1.53949	1.72	0.750182	1.10198	0.372705	TGCAGGTTTTTAACACTGTTTTGTATTCATAATTTTGGAACTTGATACTAAGTCACCTTGAAATTAAATGCATGAGTACATTTGAAAATATATATT
Am136b	4	57.4	13	5293643	149	0.345989	0.0333	1.07982	1.22	0.528389	0.598907	0.0947669	BV678806.1
RAD_40023	4	59.2	NA	NA	NA	0.358587	0.0194	1.18525	1.17	0.536302	0.69555	0.0479437	TGCAGGATGGCTTAGGAAAGAGCAACGCTCTAATAATGAGATGGAGGGGCTGTTTATGGCTTCCACACTCTCTCGCTGACCTTTCTACTAACTAAA
RAD_49979	4	59.2	NA	NA	NA	0.358586	0.0194	1.18525	1.17	0.536302	0.69555	0.0479437	TGCAGGTTTTACAGAGAGGTCATCGCCCTGGACCCTGAGGTCAGTATCATCTTTCTCCTGCGCAGTGTACAGTAGCAGTGTGCTGATGGCCTATTC
RAD_67706	4	59.2	NA	NA	NA	0.358586	0.0194	1.18525	1.17	0.536302	0.69555	0.0479437	TGCAGGTTTACACTGTAAAGGTACGCCAGTAGCAAATTTAAGAGAACAGCAAAGTTATTTCATTCTTTAATATGTTTATTGTTGAGGAAATTTCAG
RAD_79353	4	59.2	NA	NA	NA	0.358586	0.0194	1.18525	1.17	0.536301	0.695549	0.0479437	TGCAGGGACGTCAAAGCAAGAAATGAAAAGCTCCCAAAAATATTTTTAACCTTTTTACAAAAATATAAACTTTTACAAAAATACATTTTTACACAT
RAD_90665	4	59.8	NA	NA	NA	0.385132	0.0113	1.18288	1.22	0.546175	0.748807	0.0689697	TGCAGGACTTTTGATTGCTAAAACCTGCAAAATAGTTCAAACAGTGTTTGACCTGTATGTTTGTTTTTTATGTTGTTAATGTTCTCTGAAGTTTAA
RAD_89065	4	60.7	NA	NA	NA	0.615345	0.053	1.49888	1.31	0.583698	0.769703	0.0708861	TGCAGGAGGATCACAAATGCCAGGATGTAGATTTTGAGTTTTAGTCATATTAACTACTATCATGATGTTGAGTAAATTAGTCAGTCAAACTCAATA
RAD_70198	4	71.5	NA	NA	NA	0.201608	0.161	1.14004	0.796	0.522213	1.02784	0.239852	TGCAGGTCTCCCAACAAACCCAAATCTACCACACATTCAGCTCATTCAGCTAATCAAGGACCTCTGAAGCCAATAATTAAGAAGTTGGGGTGGGGT
Am112b	4	75.7	NA	NA	NA	0.14678	0.22	1.30988	0.715	0.612774	1.1048	0.263282	BV678767.1
Am217b	4	76.6	13	19967719	3e-84	0.21537	0.378	1.37936	0.561	0.624147	0.916052	0.177122	BV678877.1
Am235e	4	78.5	13	21000000	Gross2008	0.134181	0.3	1.49478	0.483	0.584138	1.02308	0.208601	BV678938.1
RAD_89910	4	78.8	NA	NA	NA	0.174413	0.305	1.57406	0.471	0.577776	0.980267	0.199919	TGCAGGGTTCATCTCCAGGTCCTGACTTCAATAACGCTGCAGAGGAGGAGTGCATGCTTGGGTGAAGGCTTATGCACTGGCTGGTGGAGCGTGATT
Am117c	4	81.4	NA	NA	NA	0.515201	0.161	1.45146	0.429	0.494213	0.740958	0.250003	BV678775.1
Am6a	4	81.4	NA	NA	NA	0.515201	0.161	1.45146	0.429	0.494213	0.740958	0.250003	BV678707.1
RAD_11793	4	85.3	NA	NA	NA	0.331477	0.213	1.26502	0.532	0.459659	0.607964	0.134524	TGCAGGCCATGAGGAAATCCTGCAGCTCTGCTATTTACATAGAAGCGGGGCCAGTTCCCCTTGGGCCGTTTTCCGTAGGGCTCGCGCTGGAGGCGA
RAD_4424	4	106	13	43861390	1e-08	0.430648	1	1.43567	2.14	0.630512	0.436549	0.0173204	TGCAGGGTTGGATCACGGCTGGGATCGAGCGCGCGGTTTGTTTTCGACCTCTGACCCCTCGGTGGAGACCAGTTGCGATTGCTAGAGGCTTTAACG
RAD_45328	4	106	NA	NA	NA	0.430648	1	1.43567	2.14	0.630512	0.436549	0.0173204	TGCAGGGAAATAACCTATGGCATTGTGACTCTGGGCTATGTTTTAATGAGTCACCCGAACCCGTAATTAAGCCTGATCTCAGTCTGTTAATTAATG
RAD_53036	4	106	NA	NA	NA	0.430648	1	1.43567	2.14	0.630512	0.436549	0.0173204	TGCAGGTAAGTGTGTCCTGTGTCCCATATTTAACTTAAAATTTAATTAAAAATAATTATTTTGTTGCAACAGTGTGTACTTGAAATGAGTAATTAT
RAD_17501	5	0	NA	NA	NA	0.11884	0.0441	0.804382	0.531	0.286534	0.476173	0.34432	TGCAGGAGTTTTTAATACGTAGCGAGGAATTCCTCAGACGTTCCTCCGACGGTCCTCAGACGTTCCTCTGCCCTTCGGCGAGCCCGAACCCGATTG
Am213d	5	20	NA	NA	NA	0.967203	0.411	1.08324	0.266	0.223372	0.190676	0.153454	BV678858.1
Am30b	5	34.6	18	30374765	9e-09	0.191994	0.251	0.606031	0.00816	0.516677	1.07607	0.57282	BV678728.1
mc1r	5	34.6	18	31115194	NA	0.191994	0.251	0.606031	0.00816	0.516677	1.07607	0.57282	###
Am101a	5	36.7	NA	NA	NA	0.16225	0.187	0.401389	0.00909	0.569013	1.13167	0.534395	BV678745.1
Am15c	5	42.3	NA	NA	NA	0.232722	0.199	0.0945295	0.112	0.207532	1.8657	0.963775	BV678713.1
Am26c	5	42.8	18	25000000	Gross2008	0.237946	0.211	0.0942692	0.115	0.211108	1.86889	0.95951	BV678725.1
Am101b	5	43	NA	NA	NA	0.273561	0.295	0.0950554	0.128	0.241565	1.87095	0.913352	BV678746.1
Am106a	5	43	NA	NA	NA	0.273561	0.295	0.0950554	0.128	0.241565	1.87095	0.913352	BV678755.1
tph2	5	44	18	16648960	NA	0.168805	0.315	0.0801283	0.129	0.170597	1.74257	1.01987	###
Am123b	5	44.2	18	17533988	7e-40	0.0919931	0.355	0.0874962	0.1	0.119556	1.63446	1.01407	BV678787.1
Am216a	5	44.2	18	17533988	1e-38	0.0919931	0.355	0.0874962	0.1	0.119556	1.63446	1.01407	BV678871
Am229e	5	44.2	18	17000000	Gross2008	0.0919931	0.355	0.0874962	0.1	0.119556	1.63446	1.01407	BV678922.1
Am120a	5	48.7	NA	NA	NA	0.00567771	0.475	0.0867051	0.0753	0.182928	1.01144	0.978195	BV678781.1
RAD_47726	5	54.2	NA	NA	NA	0.249733	0.127	0.0947078	0.209	0.598691	1.33619	1.10322	TGCAGGATGTCCACTGTAATAATCTCCTCCGCTGTCCTCCTTCGTCCTCAGTGGACATTCTCCAGATGGCACATCAGTGCCCTCTCTTGGAGTTAG
RAD_89057	5	54.2	NA	NA	NA	0.249733	0.127	0.0947078	0.209	0.598691	1.33619	1.10322	TGCAGGAAGGTAGTTTTCCTCCAGGTGCAAGGTTTGGGTACCCCTACTTTATAACATTTGTTTATTTTTATTTATTAAGTGAAGATTCTACATTAT
RAD_28591	5	60.6	1	52423376	3e-16	0.177464	0.0481	0.249048	0.801	0.600491	0.832113	0.687084	TGCAGGTTTTGTGTTTGACACATAGACATACCCTGCACAAAGAGTGTTATGATGCTCTTCGCTATCTTACACCCCGCCAACAGTCTATTTTCACAC
RAD_71383	5	60.6	NA	NA	NA	0.177464	0.0481	0.249048	0.801	0.600491	0.832113	0.687084	TGCAGGGTTCACACATGGATTGGCCACCACAGAGTCCAGACCTTAACCTCATTGAGAATCTTTGGATCCAAATCTCCCATCATCAATACTAGATAT
RAD_92930	6	0	NA	NA	NA	1.11176	0.208	0.707314	1.59	1.21748	1.03575	1.81145	TGCAGGATTAGCGCCGCCATATTGTTTTGCTGCCGGTCACTAATTCAATTAATTGTGCAGCTTAGAAAAATGACTCAGACAGAAGTTTCGGTTGGC
RAD_80950	6	0.37	NA	NA	NA	1.10231	0.211	0.684779	1.63	1.22375	1.0219	1.76987	TGCAGGGGAGCATGGCCACTGTTTTATTTATTTATTTCTGTTACCCCAGGCATAAATAATGAATCAAATTCATCTTTATAGTTTTCATTTAATCCC
RAD_23993	6	7.78	14	12302574	6e-07	0.938959	0.171	0.720049	0.895	0.887143	0.90382	1.44787	TGCAGGCCACCTCAGTCTCAGGACTTGGGTGATCCAGCACCTTCCTGCACCATTTCAATGGAGACTCCGGGCCCTGTGCCGCCAGCACCTGCTTTT
RAD_16601	6	8.34	NA	NA	NA	0.977925	0.127	0.632916	0.844	0.743133	0.801955	1.31659	TGCAGGTCTGAAGATCATTGAAAAAAGACTTTTTTTGCACAGTAATTTAAATGTATTTATTGTTGCCTTAGGTTGGATCTGAACATGGAGCTTCCT
RAD_87397	6	18	NA	NA	NA	0.370502	0.161	0.394002	0.0135	0.5281	0.344485	0.286443	TGCAGGAACAGCTCTATGTGAAATAAGCAACTTTTTCTCTTGCAGATGCTGCCTCATATTTAGGTCACACGCCAGATGGATGGTCATCGGGTCTGG
RAD_67181	6	21.5	NA	NA	NA	0.362761	0.247	0.341662	0.0726	0.683376	0.462005	0.37275	TGCAGGGTTCCTGCTTGTTTCTCAGCAGAATTACACTTCACACACACAATTTTTTGACAGAAAACATCCTCGTAAAAAGAGCTTTCTGCTCTCTTT
pax6	6	24.1	25	15289723	NA	0.450435	0.0685	0.231839	0.0555	0.553379	0.6851	0.613122	###
Am211a	6	26.3	NA	NA	NA	0.57106	0.0861	0.382999	0.00359	0.599726	0.314604	0.349606	BV678851.1
Am111c	6	27	NA	NA	NA	0.584861	0.0798	0.383051	0.00462	0.588196	0.300786	0.347315	BV678766.1
NYU30	6	31.6	NA	NA	NA	0.585733	0.0185	0.133598	0.105	0.172931	0.338155	0.501776	###
RAD_45540	6	35.6	NA	NA	NA	0.194671	0.0807	0.118079	0.335	0.0521204	0.302443	0.244228	TGCAGGGAGATCTGACTGCAGAGTTCATCTCCAGTCCTAATCTAACACCTCTCAATTAAAACCGGGCAGGAGGATGATAGAGGTACAGTGGTGGAA
Am228c	6	39.5	14	44267560	1e-08	0.136189	0.0632	0.0582811	0.171	0.00907462	0.268147	0.0426815	BV678915.1
Am237c	6	39.5	14	44267560	1e-08	0.136189	0.0632	0.0582811	0.171	0.00907462	0.268147	0.0426815	BV678944.1
Am241d	6	40.5	NA	NA	NA	0.237273	0.0443	0.0746734	0.234	0.0110032	0.288454	0.0655711	BV678929.1
RAD_24181	6	41.1	NA	NA	NA	0.246033	0.0563	0.0663261	0.277	0.0126399	0.256827	0.0790237	TGCAGGTGTCCAAATACTTTTGGTCATGTATGAATACAACCTTGTTTCTCCAAATAAAAAGTCTTTGGTTTGTACCTGAAACTCCTCGCTGATATC
RAD_31901	6	45.6	14	37948007	3e-11	0.21338	0.161	0.0707111	0.498	0.0779469	0.326731	0.311788	TGCAGGAACCGGTGATACAGTAGCGGTGATGATCACGGAGGCGTTCGGGAAGGAGATCCTGATTCCGCTGGAGCGGAACGAGACCGTGCTGGTGTC
Am208d	6	46.5	NA	NA	NA	0.285607	0.135	0.120654	0.401	0.108186	0.271627	0.263416	BV678842.1
RAD_26916	6	46.5	NA	NA	NA	0.285607	0.135	0.120654	0.401	0.108186	0.271627	0.263416	TGCAGGACGGGCAGACACGTGAGAAAAATGATGCCACCTACATACAGCAAAGTGAGGACCGACACAGCATCCACGTGCAAAAGAGCCGCTGAACAG
RAD_57718	6	46.5	NA	NA	NA	0.285607	0.135	0.120654	0.401	0.108186	0.271627	0.263416	TGCAGGCTCAGGGTGCATCAGTATCGGCGCAAACTAGCCGATGATATTTGAATGAAATGAAACACTATGGCAGGAGACCCAGGAGGACCCCAATGC
RAD_80019	6	47.7	NA	NA	NA	0.365707	0.263	0.121035	0.568	0.11776	0.302017	0.255618	TGCAGGCAGAGTCTGACCACAGCATTGGAGACAGTGCTAATGTCCCTAGCTCTGAATGTGGTGGGCTTGGCATCCCCCCACCTCCATCGGACCAAC
Am107c	6	48.5	14	21000000	Gross2008	0.25515	0.142	0.0942316	0.485	0.0204258	0.283741	0.211398	BV678759.1
RAD_59620	6	50.3	14	27716959	7e-19	0.174713	0.0748	0.131578	0.502	0.0170341	0.14429	0.15802	TGCAGGAGGAGAAAAGGCCTGCTGGCCCCGGAGCTGCAGGGGGAAGGGATTATTCCGGGGATTACCATCTCAAAACTTCTATCAGACTTTCTGACT
RAD_72551	6	50.3	NA	NA	NA	0.174713	0.0748	0.131578	0.502	0.0170341	0.14429	0.15802	TGCAGGATATGTGTGTGGGGTCTCCTTCAATAAATGTGTAAGTAATTTCTGCCAGACTCACTTTTCAATTTACACTAACAATTCACTGCACTGTCC
RAD_98329	6	51.2	NA	NA	NA	0.134737	0.0326	0.181184	0.491	0.0252658	0.0719584	0.0940378	TGCAGGCCCAGAGGACTTTCTGACTCTTTAAGACTTTTAAATGAAACATTTTCATTGCAAAATGTAGCATTCTGTTTGATCACTGGCAGACCCCAT
RAD_47674	6	52.2	NA	NA	NA	0.134046	0.0708	0.13599	0.495	0.0372866	0.0502918	0.124691	TGCAGGCTAAGGCAAAAGGCATAGGCTGGTTATTGGAGATGGCAGGCGCTTCTCTCCGCTTCACTGTGCAGAATGCTAAACAGGTAGCCCTGAAAT
RAD_22219	6	53.6	NA	NA	NA	0.166383	0.234	0.217199	0.67	0.0339337	0.204238	0.0727569	TGCAGGTTGACAGCCCTTTTTAGAGGAAACACAAAAATTTGAGTCATTAATCTGTACAAATGATTGACTTTTTACAGTTCATTGTACTGAATATTT
RAD_93450	6	53.6	Zv9_scaffold3483	134296	0.044	0.166383	0.234	0.217199	0.67	0.0339337	0.204238	0.0727569	TGCAGGTTAAAGTTTCATTTTTATGATCTACTCATTTAAAATAAAATAAAAACTTATTAAACTTGGCATCAGTTTATTTTTACAAGCAGTGTGTTC
Am231a	6	55.8	NA	NA	NA	0.00110061	0.102	0.406371	0.607	0.0884259	0.141867	0.0413946	BV678927.1
Am235a	6	56.2	NA	NA	NA	0.00243962	0.0987	0.319663	0.561	0.0900839	0.138954	0.0557023	BV678936.1
RAD_66363	6	56.2	NA	NA	NA	0.00243962	0.0987	0.319663	0.561	0.0900839	0.138954	0.0557023	TGCAGGCGTAGACAGATGAAGGCCAAAAGAAATGGGACAGGGCCTGAGGGGGGAGAGAGGTGGAGATGAACGACAGGAGGACGAGTGTAATAGCCA
RAD_28027	6	57.8	NA	NA	NA	0.0106012	0.0929	0.271306	0.712	0.0691298	0.104023	0.0393101	TGCAGGTCCTCTGGTGGTCCTCTGTAAGCCCCCACAAGGTTAAGGAAATTTCACTGAAGCAGTTTCTCCTGCTTCAGTCCTCATTGAAGGGGACGT
RAD_36772	6	58	NA	NA	NA	0.00700947	0.111	0.258238	0.682	0.0596092	0.104352	0.0407775	TGCAGGCATGTAGTCAGACAGAGGGAGAGCGGGCAGCGAGTCTGGAGTTGGTCTTCAAGACAATAGCCAGACAGACGGCTGTCTACCGGGCTGTCT
RAD_80188	6	59.6	NA	NA	NA	0.0151344	0.071	0.304263	0.645	0.184734	0.156576	0.0530918	TGCAGGCTTACCAAGCGCATGGTAAGCACTACTATGCTGCTGAAATGTGTGTGAGAGTGTACGAGTCAGTGAGCGAGTGAGCGATTGAGTCAGAAA
RAD_43142	6	60.3	NA	NA	NA	0.0162662	0.066	0.317986	0.586	0.29087	0.172712	0.0349527	TGCAGGCAGAAACATGTCCCAAGTGAAACCAGTGCTGTATTATGATCTACTACCTACAGTAATGGGCAGCGCTACCTACAGCACGTCCATTATCTC
RAD_87009	7	0	NA	NA	NA	0.107578	1.28	0.53968	0.817	0.558832	0.190501	0.282332	TGCAGGTACCGCACTGTGCTGAAGTTTTAGACACCTGTGGGAATTTTAGTAAAAAAAAAAAGCTTCGGTAACAGTTCTTATGAACCCTGTATTCAT
RAD_9075	7	0	NA	NA	NA	0.107578	1.28	0.53968	0.817	0.558832	0.190501	0.282332	TGCAGGGAATTATGGGCCATGTTTTATTCAGCGTGTTTGTACGGCCGGACTGACACCTGGGCGGGTTTGTTAGTGAGGTCAGAGAACAGCAGCGCA
RAD_9536	7	13.2	NA	NA	NA	0.0724674	1.04	0.349256	0.545	0.502772	0.51394	0.0664588	TGCAGGAACAGAGATTTCCCCACTGAGAGATTCTTCACCAGGTCATCAGTTCAGATCCTCTCCCTCACACTGACAGCTGCTGTATATAAACCCTGA
RAD_85655	7	14.9	21	18618544	8e-18	0.0534444	0.781	0.170718	0.317	0.40697	0.546276	0.0876943	TGCAGGTCTCCTGAACTCTGCCCCCCTCATGCTCCCTGGACGCCACGTTTTGAACGCCAGCCTCATGGCTGCCAGCGTTGGGGGCATCATCCCTTA
5ht1A	7	22.4	8	32789896	NA	0.129311	1.12	0.066277	0.531	0.148924	1.85164	0.367993	###
Am43a	7	24.8	NA	NA	NA	0.419193	0.567	0.0129342	0.346	0.467683	2.73969	0.496583	BV678738.1
RAD_25005	7	25.7	NA	NA	NA	0.443364	0.494	0.0122219	0.355	0.576567	2.6084	0.611156	TGCAGGTCATTATCATCTGCTGGGACTGCTGCTCTGTTAGATATGAACGTGCCAAAGTTAGAGCGCACCTGGTTCTTAAAGTCTTAAAGGAAATGA
RAD_43143	7	26.9	NA	NA	NA	0.393677	0.434	0.00478424	0.386	0.583774	2.57842	0.748633	TGCAGGAGTACAGTGATGGAATCTGTACAGTTGTCATGGTGTACCCAGGAGGCGCCTGCCTGCTGACCCTGGTGCAGGAGAATCCTACAGAACTCA
RAD_98090	7	30	NA	NA	NA	0.46004	0.957	0.179792	0.621	0.62697	1.94219	0.856915	TGCAGGCTACTTTCACGCCTTCCAATCAATGCTCAGAGCCGAGGCGCAGCACTACTCATACGCCCTCATAACAGCAACAAACTACAAACAAAGAAA
RAD_45734	7	30.7	15	2631815	2e-20	0.491268	0.984	0.186846	0.616	0.623239	1.99159	0.894329	TGCAGGTCCCGTGGCAGCGCGAGCATGGAGTCGTAGACCTTGCACTGCGCCTGGCCCGTACTCTGCATCACGCAGTTCATCCACAAGCCCTCCCAG
RAD_16332	7	37.1	21	39004219	8e-18	0.0940516	0.174	0.52826	1.45	1.34154	2.05057	1.78369	TGCAGGTGGGAAACACAGTTCTTATAGTGTTTGTGAGCTTCTTTGGGAGCCGTGTACACAGACCCAGGTGCATTGGGATTGGAGCACTGATAGCAA
RAD_73745	7	37.3	NA	NA	NA	0.0731593	0.173	0.592471	1.4	1.33475	2.01655	1.77095	TGCAGGCTTCGACGCTTCACTTCAAATGACCATCGCTATCTTGCAGTGCTAGTTTAGCTGTATATAACGAAGCAACATTTAGAACTGAACGCCTTT
RAD_24659	7	37.8	NA	NA	NA	0.0453141	0.179	0.750481	1.43	1.0424	1.97175	1.78672	TGCAGGCAGTGTGTGTCTGTGTGTGTACGCATGTGTGTGACAGGCCAGCCCACCAGCCCCTCAGGCTTTGGAGCTTCCACTCACCTCTTGGGGGAG
RAD_29437	7	39.2	NA	NA	NA	0.0629283	0.257	0.91477	1.52	0.324353	1.73386	1.64218	TGCAGGTAGCCCTTACCTGTACTTATATCTAGGGTAAAATGAACACTATCACGTCCCTCAAATGCCAGAGTTTGATGCCGGCCCTGGACAAATGCT
RAD_95564	7	39.2	NA	NA	NA	0.0629283	0.257	0.91477	1.52	0.324353	1.73386	1.64218	TGCAGGAGGAACACAACACTCATCAAAAAAAGACTAAAAAGGCCACTTTAAAAACACAAAAACACCAACAAAAGTTAAAATTCTCATGATCCTAGC
RAD_38160	7	40.7	21	36839984	9e-11	0.102917	0.256	1.00069	1.55	0.231999	1.12811	1.07137	TGCAGGAGGCGCTGTAGGACGGTGTGACCACCGCCGCTACTGGCCGAGGTCTCTTCGGAAACAGAGGCTGCTGCCCTCATCTCCGACTCGCGTGCG
RAD_94613	7	40.7	NA	NA	NA	0.102917	0.256	1.00069	1.55	0.231999	1.12811	1.07137	TGCAGGGTTGGTACAGAAAGAAATTCTCAATGTTGCTTGGACATTACATCCTAGAAAGAATAGCTTTTCCTTATGATTAATTGCTCGACCACCTCC
RAD_22736	7	41.6	NA	NA	NA	0.0710659	0.18	0.904639	1.46	0.319459	0.962109	1.04515	TGCAGGCAGAAGAAATGGCTATGCATTTCATCATCAGTGTCAGTCAGAGATGGACGGGCTGGAGTGAGAGACAGTACTTTAAAGATGGTGATGTAT
RAD_87921	7	48.2	NA	NA	NA	0.0414752	0.219	0.593928	1.45	0.285079	0.242425	0.552469	TGCAGGCTATAGGTGATAGTCACCCCCTTAGATCAGACAGGCACTTCTGATAAACAGGACCTCTTCAGCTCATGTGATTTGACTCAGATGAATGTA
5ht2C_like	7	48.4	21	42020661	NA	0.0371471	0.219	0.575178	1.45	0.268004	0.254367	0.543207	###
Am131a	7	52.6	NA	NA	NA	0.00466827	0.369	0.491579	1.33	0.214155	0.13944	0.337007	BV678797.1
Am55a	7	53.8	2	15302398	3e-15	0.0793314	0.547	0.454314	1.39	0.519534	0.157163	0.457995	BV678743.1
Am203e	7	54	NA	NA	NA	0.0809221	0.553	0.454705	1.39	0.522539	0.157256	0.459644	BV678823.1
Am104c	7	54.2	NA	NA	NA	0.0850225	0.604	0.452795	1.45	0.502995	0.155744	0.468635	BV678752.1
RAD_75522	7	66.8	NA	NA	NA	0.223231	0.748	1.02529	4.86	0.631803	0.448312	0.695424	TGCAGGAGTCGTGTGGATTTCTGCGGCACGGGGAGCATTTGCATACTTTTGGAGTTTCGCAGCAAATCTGACATAAGGCGGATGAAAATGCCTACA
RAD_40841	7	66.9	NA	NA	NA	0.225049	0.751	1.03002	4.88	0.636531	0.448482	0.701303	TGCAGGCTCGGGGTGCATCAGTGTTTCGGCCATGAACAGTGATAAAAAGTAGAGTACGAAGCTTCCATTTAAACAAGTGAATAATAAATGAGTTGT
RAD_46941	7	70.1	NA	NA	NA	0.352189	0.753	1.52724	4.86	0.968851	1.12047	1.70292	TGCAGGCTTTTCAGGTTGCACAGATATAGTCCAGCTCTTCCAGGATTATGCATCTATACATGTTGTTGTATGGGCAGCCGCAGGAGCATGGAGTTC
Am19b	7	71.4	NA	NA	NA	0.201198	0.565	1.41441	4.03	1.05568	0.957526	1.34389	BV678718.1
RAD_61843	7	74.9	NA	NA	NA	0.43642	0.258	1.04832	3.08	1.08431	0.520332	0.923207	TGCAGGTAGCACAGATACACCTAAGCAGCAGTTTCTGCAGATAAGAGACAGAGGTATCCAGTATTGACTAAACAAATGAACCACAAAACAAGTAAC
RAD_19197	7	79.5	NA	NA	NA	0.440492	0.171	0.805608	2.4	0.799413	0.883633	1.03863	TGCAGGAGACAATGATAAGACTAGATAAGCCCAGAGTAACTGGTACAATGGCAAACCATGATAATAGGTTTATGGTGTCATTAAAGAAGCTTCTTT
RAD_97170	7	82.5	NA	NA	NA	0.261079	0.137	0.751597	1.89	1.08347	0.588223	0.838519	TGCAGGTAACAGTCATAAGTGTACAGGTCTATGAGTCTGTGAGAAAGAGTGAGAGAGTGGGGGATGGGGATTACCTGGGCATTCCTTCAAGATCGA
Am144a	7	84.3	NA	NA	NA	0.115087	0.402	0.93771	1.34	0.853631	0.377186	0.46635	BV678815.1
Am207c	7	85.1	NA	NA	NA	0.136871	0.406	0.965746	1.3	0.866752	0.313076	0.387957	BV678836.1
Am218a	7	88.1	NA	NA	NA	0.222898	0.473	0.720983	1.01	0.20772	0.558059	0.631519	BV678880.1
RAD_78693	7	88.1	21	2181186	6e-13	0.222898	0.473	0.720983	1.01	0.20772	0.558058	0.631519	TGCAGGTGCTTTATAACATCAGGAAACCACACCGACAGACCATAGTACCTGCACATACAACCAGAGAGGGTGGGGCATGTTAGGAGGGGAGGAGCC
RAD_31061	7	89.4	NA	NA	NA	0.277371	0.315	0.699149	0.999	0.170214	0.671719	0.640525	TGCAGGACAGCTCGGTATAAAGACGGTAGATAGCGACGCTGTGCTGAGATCAGGAGCTAATGCTTGTTGACAGCGGCTGCTCTGCAGGACGTTGTT
RAD_21879	8	0	NA	NA	NA	0.191317	0.658	0.409273	0.505	0.3884	0.40347	0.0952171	TGCAGGCTTATGCTAATGAGTGTTTGCTGTGTTGTAGTGGGAGATGTGAGCATGAAAGGGATTTGGGCCAATTGGATTGTGATCTGTAGTCATCTC
RAD_67705	8	0	NA	NA	NA	0.191317	0.658	0.409273	0.505	0.3884	0.40347	0.095217	TGCAGGTTTCACCTCTAATCCAAATTTAACACAGCTCAAATAAACCATTAGTGGTTTATAAAAGCAGTAGAATAGAATAGAATAGAATAGAATAGA
Am214b	8	8.06	NA	NA	NA	0.115279	0.5	0.337686	0.181	0.0206256	0.197578	0.0294001	BV678862.1
Am204f	8	8.17	NA	NA	NA	0.104018	0.522	0.329792	0.171	0.0157182	0.19591	0.0350226	BV678827.1
Am236b	8	8.17	NA	NA	NA	0.104018	0.522	0.329792	0.171	0.0157182	0.19591	0.0350226	BV678941.1
RAD_68234	8	19.9	NA	NA	NA	0.391475	0.971	1.04329	0.293	0.165788	0.304929	0.127438	TGCAGGTGCGTAACAGTGAAAGACGTTATCCTGAAGTAATTTTTTTTGTCATCTGACGTCATGGACAACATTTAACCTAAAATTAACATCTATTGA
RAD_52214	8	22.6	NA	NA	NA	0.227806	0.847	0.831127	0.0845	0.176052	0.706911	0.492855	TGCAGGTTGCAATTGACCTGTGGACGTTGTGTCGTCTTTCTGCAGTGGAGCCCATAATAGGAAATCGTAATGGGTTTAAGCTGGATGTCTGCTGAG
RAD_86594	8	23	NA	NA	NA	0.259333	0.893	0.867897	0.0292	0.187171	0.518312	0.502874	TGCAGGACCTCAGCAGTCAACCCTTTGGATGTCTGCTACATCTCAGCATTCTCCAACCTCTACAGACTCATCAAAGTCTTCAGATTCAGAGGATTC
RAD_13173	8	23.6	NA	NA	NA	0.306815	0.875	0.892772	0.0149	0.191752	0.39918	0.535866	TGCAGGCTTAAAATTCTAAATCATTTAATACAACCACTTTCTATGTAAAGTGCATTCACTATGTATGAACATCTGACATCATTCCATTCAGCTCAA
RAD_41073	8	23.6	NA	NA	NA	0.306815	0.875	0.892772	0.0149	0.191752	0.39918	0.535866	TGCAGGAAGTCATCAACCTGCGGGAAACCGACCGTCAGACTGACCGCACAACCAAACACTGTGACGTCATAACTCACTGCTGTGACATAATTTCTC
RAD_5656	8	23.6	10	38567028	7e-06	0.306815	0.875	0.892772	0.0149	0.191752	0.39918	0.535866	TGCAGGACTGACTGAAAGTCAGTGGACCAGTTTGTTCATATATACAGTACCATTCAAAAGTTTGGACAAACCTTTTCATTCAAGGTTTTTTATTTA
RAD_63406	8	23.6	NA	NA	NA	0.306815	0.875	0.892772	0.0149	0.191752	0.39918	0.535866	TGCAGGTTCCTGACTGTGTGTTGCTGTAAATTACATCATCAGTGATCATTCACTGTTAGTGTGAGAAAAGAAAACACAGACAGGCTCATGTAACAT
RAD_34985	8	26.3	16	10486462	1e-08	0.305464	0.507	0.725201	0.261	0.0363909	0.299062	0.330735	TGCAGGTTCTGCTGTGTCTGTGGAAGCACGAGTGTAAGCGAGTGATTGCTGACCGCTTCACGAGCCCAGAAGATGTGGCATGGTTTGACTCCATGC
RAD_36775	8	26.3	NA	NA	NA	0.305464	0.507	0.725201	0.261	0.0363909	0.299062	0.330735	TGCAGGGGAGATAAGGTTTTTTGAGTCATCCTGTTGTATGCTAAGCTTCGGCTCAAACGACGCTAATGAGCTGCCCCCACCCACACTTGACAAATC
RAD_43022	8	27.4	NA	NA	NA	0.350925	0.508	0.72839	0.28	0.0509067	0.467497	0.420523	TGCAGGAGCTCGCAGTTCACACCCCTCTCATCAGAGCAGTGATTGTAGAGAAATAGGGCAGGATAACATAGATTAATGATTAAACTCACGGAAGAG
Am218b	8	28.1	16	3958232	82.4	0.386411	0.485	0.725581	0.0607	0.0819884	0.468813	0.543786	BV678881.1
Am37c	8	28.4	24	4100000	Gross2008	0.40583	0.455	0.68368	0.0867	0.0589755	0.423552	0.448154	BV678733.1
RAD_44888	8	28.6	5	2571071	1e-09	0.413119	0.441	0.661727	0.0947	0.0569481	0.440616	0.476096	TGCAGGTCCATAAAAGTCTTAAAATGTCTTAAATTAAAATATGGGTGATTAAGGTCATTAATAAAATTTAATTGTCTTGGATTTACTGTAAATTTG
RAD_74554	8	36.4	16	58334938	6e-26	0.320586	0.612	1.12316	0.189	0.0225006	0.987851	0.92046	TGCAGGTGGCGATGTCTCCAGGAGAGGACGGCCTAATTGGGATCCCCTTCCCGGAGCATAGCAGCGAGCTCCTGTCCCGCCTCAATGCACAGCGGC
RAD_87138	8	37.4	16	6626336	0.001	0.54219	0.749	1.27265	0.526	0.036121	1.1995	0.858024	TGCAGGGTTCTCCCATCCAGGAGCTCATCTGGGACCATTCGCTGGATGAACCAGAGGCCAAAACCTTCCCGAACTTTATTGAAGGTAGGGTCCCCG
RAD_94131	8	37.4	NA	NA	NA	0.54219	0.749	1.27265	0.526	0.036121	1.1995	0.858024	TGCAGGAGAAATTTCACACAGCTAATGTAAAGTACAGCATCTACATGCCTTGGACAGACATGTTCGAAGTTAATATATTTTACGGAACTGTCATAG
RAD_75955	8	46.4	16	5531288	8e-18	1.02789	0.581	0.697935	0.892	0.0767524	0.730414	0.460163	TGCAGGAGGCCATGACCTGATGTAGCCAGTGCAGTGCACAACCACATAATGAGGGTCTCCATCTTTAGGAGGGCCCAACCCATTCCTGACAACAGA
RAD_31719	8	50.4	NA	NA	NA	1.25479	0.778	0.75765	1.48	0.163258	1.15295	0.769118	TGCAGGTGAATGTGGTGTTATTTAACTTCTTTGGACATAGCAAAATGTATATAACATGATACTAGCTCCAGGCTTATGGCATGTCATTGTAGTGTA
Am24b	8	56.7	NA	NA	NA	0.791318	0.396	0.483621	0.999	0.1754	0.649886	0.264555	BV678722.1
mc2r	8	56.7	16	32879645	NA	0.791317	0.396	0.483621	0.999	0.1754	0.649886	0.264555	###
Am205f	8	61.4	NA	NA	NA	1.05398	0.425	0.0903099	0.965	0.252302	0.264691	0.418481	BV678961.1
Am202d	8	63.1	24	2209009	129	1.13437	0.548	0.0912503	0.962	0.248738	0.296912	0.680838	BV678819.1
Am213b	8	63.1	24	2300000	Gross2008	1.13437	0.548	0.0912503	0.962	0.248738	0.296912	0.680838	BV678857.1
RAD_54293	8	69	NA	NA	NA	0.472836	0.739	0.119726	1.16	0.114431	0.452883	0.487889	TGCAGGCTATGAGGCAACATATGAGCTTTTATCAGCCCAAGCCCAGACAGTATTGCGAGCTGTGGCACGGCCGGCCAGCAATAACAATAATAAAAG
Am23c	8	76	NA	NA	NA	0.224378	0.162	0.00495582	0.646	0.0474633	0.121443	0.115579	AJ334623.1
RAD_53778	8	76.2	24	7613712	5e-08	0.224568	0.176	0.00708152	0.663	0.0379142	0.119058	0.116661	TGCAGGAGGCATTCTTTGGGAAGGAGCTGCTGGATAAGAGTAAGCAGAGAAGGCCGCCGGTAGAAACGGCACCAGCAGAAGACGAATCGGCTCACA
RAD_28529	8	81	NA	NA	NA	0.540323	0.185	0.0119416	0.608	0.00252091	0.226706	0.0785497	TGCAGGGGGCTGGAGGTGATTTCAGACAGGTGATGATGTCAACAGGTGATGATTGGAATCCTGATTTGGTAGGAAAAAGCAGTATCTTTAAAAGTC
Am1b	9	0	NA	NA	NA	0.075839	0.266	0.33662	0.239	0.119998	0.393555	1.53874	###
RAD_17772	9	13.7	NA	NA	NA	0.807448	0.721	1.60968	1.13	1.60497	1.18844	1.85807	TGCAGGAGAACAACCGGACACCTCCAGCGAGGTTCATTTACTTCATTGAGCTTTCACAAATCTGCTCTTCACACACACACACACACACACACACAC
Am222c	9	13.97	NA	NA	NA	0.802249	0.736	1.62384	1.15	1.66035	1.23835	1.89302	BV678893.1
Am130a	9	15.68	NA	NA	NA	0.55609	0.583	1.20665	1.03	2.22916	1.45371	2.1989	BV678796.1
Am142b	9	20.17	1	10000000	Gross2008	0.558999	1.09	1.31622	0.883	2.66344	1.20626	2.163	BV678811.1
RAD_44407	9	21.56	NA	NA	NA	0.592526	1.2	1.21128	0.982	2.68239	0.682829	1.69353	TGCAGGATTGAAGGGTTTAAAGTGTTGGTTTAGATCTAAACTTTAAACTAAGCTTTATTGTCTTAAAGTCAGCTTGTAATACTTATGATTGTTCTT
RAD_72042	9	28.23	NA	NA	NA	0.828555	0.776	0.886858	0.863	1.56922	0.647285	1.53713	TGCAGGTTGGCACCGGTTTTAAGGTTAACAACACTTGGTCCCATGACCCAGGCTGTTGCGTTTTTAATGAGTTTGGAGCACCTGCCAAAAAAACCA
Am122b	9	29.65	1	20284177	1e-33	0.654049	0.859	0.512971	0.618	1.29925	0.657792	1.30174	BV678784.1
Am207b	9	29.65	1	21000000	Gross2008	0.654049	0.859	0.512971	0.618	1.29925	0.657792	1.30174	BV678835.1
Am215f	9	32.27	1	14000000	Gross2008	0.696373	0.821	0.572915	0.794	1.19184	0.789433	1.22775	BV678870.1
Am231c	9	32.55	NA	NA	NA	0.759639	0.862	0.555518	0.784	1.12944	0.817624	1.20003	BV678928.1
RAD_79893	9	32.92	NA	NA	NA	0.705089	0.868	0.538663	0.788	1.08842	0.824205	1.1895	TGCAGGGTAAATTCATAACTTTCTATAATAGACTTTAGTTTTAATTAATTTCAGTATCTTATAAAGAAGATGCACTTTAAAATAACAGTGAAACTG
RAD_26544	9	34.16	NA	NA	NA	0.632149	0.801	0.587114	0.854	1.13684	0.81646	1.29229	TGCAGGGCTCTATTGTGGGGCCTAAGAAAATTTATATTTTAAGGGCAGCCGGATCAACATTACATTTTTTGAATAAGTTAAGTCCAAATCTCACCC
RAD_80615	9	36.57	NA	NA	NA	0.499492	1.16	0.725849	0.82	1.13549	0.746602	1.46115	TGCAGGAAGTCCAGAAGCTGGACAAGGATGACGAAAGCTTGAGTAAATACGAGAAGGTCTTGCTGGGCTCAGCCTCCATGGGCCGGAGAGTAAATT
RAD_98064	9	36.57	NA	NA	NA	0.499492	1.16	0.725849	0.82	1.13549	0.746602	1.46115	TGCAGGTCCTTGGTATAGATAGGTAAAGATAGAGAAGAATAGTAGAGATAGTAGAAGAGCGTGTGTGTGTGCAAGATTGCTCCATTTCAGTTCCAA
Am215b	9	41.64	NA	NA	NA	0.277908	1.18	0.59951	0.748	0.804871	0.68966	1.71633	BV678867.1
Am221a	9	46.06	NA	NA	NA	0.100954	0.823	0.394529	0.832	0.735258	0.914581	2.2568	BV678891.1
RAD_80833	9	66.22	NA	NA	NA	0.0342675	0.82	0.74843	2.2	2.01305	0.257493	1.50013	TGCAGGGAATGGATGCAGAGGACCACATCAGAACATCAACATGCCCTCATTAGCAATGAAAGCAGTAGCGTTAGCATTAGCATTAGCTTTGTTCCT
RAD_81830	9	66.22	NA	NA	NA	0.0342675	0.82	0.74843	2.2	2.01305	0.257493	1.50013	TGCAGGATGCATTTATCATAACTTTGGCCTCTATTCATCCAGGAGAAACTCAAATAAACCTACACAGAGATTTTTTTTGTTACTGCTGGCTCCTGT
RAD_97104	9	69.56	NA	NA	NA	0.195747	0.762	1.08239	2.77	1.52001	0.0427681	1.27056	TGCAGGGCGCTGAAGCTGATGTATCTGCTGAGAGGTAGGATGAGTGATCAGGATGATAGCGTGAGGAGATAATGGAGAGATGATGCACGGCGCCGG
RAD_16726	9	72.56	NA	NA	NA	0.419497	0.547	1.79366	3.05	1.38349	0.293685	0.324174	TGCAGGTGGCGCTATATGTTAGGTTGAATAGATGGGGCTGTGAATGAAGGTTTATCTGACTGTGTTTTCCCTACCTCCTTCTCTCTCTCTCTCTCT
RAD_45928	9	72.56	NA	NA	NA	0.419497	0.547	1.79366	3.05	1.38349	0.293685	0.324174	TGCAGGCTGTAAGTATCTCCTCCAAAACGATGCCTTCATTGTAAGCAACGTCTACCGTACCACAGTATGCAAAGTTAATTAGGGTCTTCAGTCCTG
RAD_90557	9	75.58	NA	NA	NA	0.704954	0.944	1.57195	2.6	1.31606	0.412426	0.142424	TGCAGGAACCCTGAGGAACCCCGGCGGGGTTCTGACTGGGACTGGGGGGAGGATAGCTAGCGATGACGGTCGGTAAGTAAGAAAGTTCGTACGTAC
RAD_49302	9	79.05	NA	NA	NA	0.547266	0.937	1.44398	2.18	1.25005	0.103989	0.250973	TGCAGGCTGAGGGTGATTGTGTGTATAATATAATCAGCAGGTGAGTGGACGGACGCTGTGATTGGTTAGCGGGGTAATTACCTGCACCATTGCGGA
RAD_70732	10	0	NA	NA	NA	0.680122	0.945	0.160489	0.132	0.233751	0.182363	0.180275	TGCAGGGAAGCTAAGCTAAAGCGTATGAGTAGGAGGCTGTCAGTGGTCGGCCTGAGCAGGTGTGTTTTGAAGGAGCACATTCCTCTTATCTACCCA
Am17c	10	14.6	NA	NA	NA	0.877706	0.106	0.0677035	0.172	1.32539	0.0603035	0.566897	BV678717.1
Am214a	10	15.7	NA	NA	NA	0.648322	0.163	0.0937156	0.171	1.08144	0.0514982	0.520236	BV678861.1
Am143a	10	16.6	NA	NA	NA	0.591651	0.282	0.115227	0.12	1.03452	0.0873693	0.562496	BV678813.1
Am211e	10	17.9	10	32039715	5e-19	0.469174	0.454	0.16239	0.175	1.05336	0.11147	0.175362	BV678855.1
RAD_31051	10	26.2	NA	NA	NA	0.173157	0.904	0.317114	0.383	0.69149	0.0199317	0.0145872	TGCAGGTCTTACTGGTGCAACAGAAAAAGAGAGCCCAGGCGAACATAAAAAAAGGGTTCTGAAGGAGGGGGTTGTGGGGGGGGAGGAGGAGTCAAA
Am103c	10	32.7	NA	NA	NA	0.0169138	0.716	0.403373	0.246	0.469854	0.0581447	0.0438155	BV678750.1
Am227d	10	35.1	NA	NA	NA	0.0609098	0.777	0.619466	0.43	0.592157	0.110985	0.166152	BV678912.1
Am228e	10	35.1	9	34191158	0.98	0.06091	0.777	0.619466	0.43	0.592157	0.110985	0.166152	BV678917.1
RAD_70750	10	36.1	NA	NA	NA	0.0472738	0.832	0.689519	0.611	0.667926	0.118761	0.107072	TGCAGGAAGGGGGCTGGACTTGAGCAGCACAGCCAGTCAGACGCTCGATCATGCGAAGCTCATTAGGAGAAATCAGTTCTGAAAGACAGAATAGAT
Am207a	10	36.5	NA	NA	NA	0.00581859	0.557	0.451127	0.536	0.594355	0.0985303	0.157186	BV678834.1
RAD_51215	10	36.5	10	17156426	1e-14	0.00581858	0.557	0.451127	0.536	0.594355	0.0985303	0.157186	TGCAGGACCTCAAGTCCACAGTGGACCTGCTGACCAGCATCACCTTCTTCAGAATGAAGGTACACACAGCAGCACATTTGCTTGATTAGTGATTGA
RAD_65638	10	36.5	NA	NA	NA	0.00581858	0.557	0.451127	0.536	0.594355	0.0985303	0.157186	TGCAGGGCCACTATTTGCAAGATCAGGCCCTTGTATTAAAGTTGTGTATTTAATGAACTATTATAATAGTGTACTTGAACTATATGCAGTATAACT
Am139b	10	37.2	NA	NA	NA	0.0101845	0.356	0.434087	0.642	0.858172	0.084529	0.171601	BV678808.1
RAD_11021	10	37.6	NA	NA	NA	0.0150537	0.391	0.467616	0.576	0.887377	0.0773716	0.219086	TGCAGGGAGACATAACTTTATTCAGGGTTTGGGGGGAAATACGTAGCCCAGAGCTCCAGTCATCACACACCTGCACTGATGGGAATGTGCTGAGGT
RAD_14743	10	37.6	NA	NA	NA	0.0150537	0.391	0.467616	0.576	0.887377	0.0773716	0.219086	TGCAGGACTGAAAACCAGAGTCTCTGTAGAAAACTCTGTACAGTAACTCATGCAGCTCATACCCCAGACACCAGTGCTCACCACCGAGCTCCCAGT
Am118c	11	0	NA	NA	NA	1.56201	0.426	0.134767	0.735	0.523606	0.15546	0.019248	BV678776.1
RAD_37221	11	0	NA	NA	NA	1.56201	0.426	0.134767	0.735	0.523606	0.15546	0.0192479	TGCAGGTAGGGGGCGATAAACCACACATTGACATCTCTTTTAGTGAGTCACAGGAAAGGCAAGATTGCGACAGGCTTACCATGGTCGTCTCAGTCA
RAD_48937	11	2.26	NA	NA	NA	1.87077	0.454	0.182147	0.536	0.558829	0.205628	0.0773256	TGCAGGAGTTTATAATGGTCTGACTTCTGATAAAAGGTGAGAAATTATCCTACTGTTTCTTTAATTTTCTCACTTCCTGTATTTTCCACTGAACAA
RAD_70351	11	3.7	NA	NA	NA	2.5288	0.553	0.170131	0.579	1.02696	0.375404	0.0689106	TGCAGGTTCTCTCTTAGCCAGAGGAGATGGTGTAAATCTGAGCTGTAAAGTTGAGTTCACTCTGGTCACCTGGATTTTCTGTTCATGTTAAAAACA
RAD_11927	11	8.62	NA	NA	NA	3.40626	0.526	0.0196155	0.821	1.26911	0.435935	0.15357	TGCAGGGACAATTAGCATCTTAACGAGTCGGATGTTTACCCAAAAACGAGAAGATTGTTTTCTTATTTTTCTCTCCTTGATAATACTGTATTTAGA
RAD_61566	11	8.88	NA	NA	NA	3.31816	0.521	0.0333141	0.855	1.29896	0.454441	0.160901	TGCAGGTTATTAGGTTGCATAGGTTATGTTGAAGGTATAAACACCTTTAACTGAATTCACCTTCCAGACTCCATTGAAGAAGATTCTTCTTTCGGC
RAD_9562	11	8.88	NA	NA	NA	3.31816	0.521	0.0333141	0.855	1.29896	0.454441	0.160901	TGCAGGAGGGGAGAAGAAAGAGAGGACAGTGGTCAGAATTCTCCTTTTAAACCATTATTTTAATATACTTTTATTACAGAAAACTACACTTCATTT
Am114b	11	14.7	NA	NA	NA	2.52783	0.881	0.15652	0.256	0.64154	0.543427	0.0504944	BV678771.1
mao	11	14.7	9	34618751	NA	2.52783	0.881	0.15652	0.256	0.64154	0.543427	0.0504945	###
RAD_25262	11	16.3	NA	NA	NA	2.887	0.542	0.0672559	0.382	0.662068	0.641525	0.0688855	TGCAGGTGGTTAGACCCCCGTAGGGGAGGAGGGTTTAAACCTGTGCTCTGATTAATCTGAATATATTGGCATTATTAAATCAGTATAAATGAAGCT
RAD_87332	11	16.3	NA	NA	NA	2.887	0.542	0.067256	0.382	0.662068	0.641525	0.0688855	TGCAGGTCAATACAGCCTAAGCTCTTCTGCTCATGGAAAGACTGCATGGAAAGACTGTTCTTGGCACTGTTGTCATTTCACAAAGCACGCCTCACA
RAD_3486	11	18.4	NA	NA	NA	2.77149	0.473	0.0397047	0.48	0.586065	0.898952	0.0305957	TGCAGGACATTTACAACAGCAGGGTCAGAAAGGGCAGCAGCAGGATTATATCTGACCCCCACTCACACCACTTTTTTCATCTATGGACTTAGACAA
RAD_33301	11	23.7	NA	NA	NA	2.77419	0.297	0.0122819	0.634	0.756068	0.634949	0.0979324	TGCAGGAGAACACAGTGAACTAGCTTCTCCGTCAGGCTGCTCGCTCCACATGACAAACCCCAGCTGAACAGTGGCGGCGTATGCTGATGCTGGCGA
RAD_61695	11	23.7	NA	NA	NA	2.77419	0.297	0.0122819	0.634	0.756068	0.634949	0.0979324	TGCAGGTTTCAACTCCAACCCAAATCTACCAACACATCCAGTCAAGGTCTTCTAAAGGTAGTAATTAGTTGGATCAGGTGAGGTGGATTAAGGTTG
RAD_58175	11	26.4	NA	NA	NA	2.5231	0.217	0.0302897	0.885	0.446937	0.777251	0.0603349	TGCAGGAATGCACAACGGGCGCTACAGATTTTTACCCAGAACAGAGTGTCAATCCATACCTGGGCACAGTTATACATACATTAAATACACACAGAA
RAD_86010	11	27.6	NA	NA	NA	2.47424	0.175	0.0524199	0.965	0.352541	0.735519	0.0422829	TGCAGGGCTATCGAGGAGAAACTTAAGGTTTATCACTCTTAGAATAAACTTAAAACCAGTCTGAGCTCGAACATTACCTATTTACATTGTCTATGC
RAD_11257	11	29.8	NA	NA	NA	2.36264	0.1	0.0513385	1.17	0.560001	0.728936	0.0728428	TGCAGGAAATGCGTTTAGCATCTCCTGTATTGAATGTGGAGGTGATTTTAGTCAGAGTTTCTTATCTGTTCGCTTGCACAGTTCTAGCCTGGTCAT
RAD_34713	11	30.4	24	4526040	1e-09	2.41631	0.0695	0.0257878	1	0.638354	0.703601	0.0714966	TGCAGGGGAAACACCGTGCCACGAACCTTCGCCACGATTCCAGCGTCTTCCCTGACCATATCCAGACTCCAGAGGTGATGCCCACCACCAGACACA
RAD_4979	11	30.4	NA	NA	NA	2.41631	0.0695	0.0257878	1	0.638354	0.703601	0.0714966	TGCAGGTGTGATCAGACCTTGTATAACATCACTTTACATTGATATATACACACTTTACATTGATATATACACACTTTACATTGATATATACACACT
RAD_51120	11	36.1	NA	NA	NA	2.60912	0.167	0.0603205	0.819	0.89137	0.755813	0.00345025	TGCAGGATAACGGAGCGCTGGGTCGGAGTGGTCCTGAATTATTAAACACAACATATTGCAGCAGAACAGAGGGAGAGCACTGTGGGCTGTGGCTCG
Am127a	11	36.8	NA	NA	NA	2.45727	0.305	0.0881673	0.889	0.847543	0.921448	0.0262264	BV678790.1
RAD_59730	11	36.8	NA	NA	NA	2.45727	0.305	0.0881673	0.889	0.847543	0.921448	0.0262264	TGCAGGTAAAGAGCTTGTTTCCTGTGAGCATCGATGAGATAACCACTGAACACCAGCGGTCCAGCAGCGTGGCCACTGCCCAGTTCATCAAGCACT
RAD_87881	11	36.8	NA	NA	NA	2.45727	0.305	0.0881673	0.889	0.847543	0.921448	0.0262264	TGCAGGAGTCTCTCCGCCCCTCAGTCCGCTCTCCGCTCGGTGTGGAACATTGCGTTTGGTTCGGATCACGCTCCTACCGTAACGTGTGATAATCAG
RAD_95271	11	36.8	6	13995360	0.0003	2.45727	0.305	0.0881673	0.889	0.847543	0.921448	0.0262264	TGCAGGACAGTTGTCATTTTGGAGGTGTGTTTGGGGTCGTTATCATGTTGGAAAACTGACATGAGTGTACTCACTTTTGTTGTCAGTAGTTTAGAC
RAD_70721	11	38.2	NA	NA	NA	2.29418	0.398	0.211428	0.883	0.470197	0.951338	0.010772	TGCAGGTCAGTTTAAAACAAAAGCAGATTATTCTGCCCTGTCCATGACCAAATAATTGAGTTTGAGCACTCCTTTAAAACAGTCATTCTGCTGGGG
RAD_88707	11	42.3	NA	NA	NA	2.14275	0.698	0.213151	1.14	0.653763	0.836846	0.126934	TGCAGGTGCAGTTGGTGGTCAGCGTTATCCTCTAATTAGCGTAGCGTGTTTCCGTAAGCTGCTAAATTCCATGGGTGCACAGGTGTCCCTCGTCTG
RAD_28710	11	44.1	NA	NA	NA	2.24473	0.795	0.201702	1.25	0.693174	0.689777	0.378947	TGCAGGCACATAACAGTATTAAAGGGTTATGCTGATTTGTCATCTGACGTCGTGACCAACATTCAACCTGAAATAAATGTCTATTGACGTTGGTGG
RAD_21502	11	44.8	9	2051475	5e-27	2.37762	0.863	0.183019	1.35	0.699454	0.617461	0.397966	TGCAGGCTCCAGCCTCATTTTATGGCTTCATCTATTACCACTCTGTCATTGTTAATTGTCTTCTTTTTACCTCCGCAGGATTCTCTAAATTGGCCC
Am106b	11	44.9	9	2921079	122	2.39022	0.869	0.196092	1.37	0.694618	0.605269	0.40732	BV678756.1
RAD_69027	11	48.2	NA	NA	NA	2.69743	0.684	0.277516	1.06	0.481648	0.780115	1.26548	TGCAGGAGGAAGGTCATTTATCACCCATCTTTGATTTATCTCCGCTAGGCGACTCTGATGGCCATGTAGTTAAAGTGTCAGAGATACACCCCATCC
Am206e	11	48.7	9	16000000	Gross2008	2.60345	0.909	0.356011	1.05	0.465488	0.861146	1.5294	BV678833.1
RAD_65270	11	50.3	NA	NA	NA	2.33248	0.932	0.21358	1.11	0.470786	0.306586	0.946396	TGCAGGAGCGACCCAGCTCACGCCAGCGCACCAACAAAAAGGTTCCACAGGACTACAGCTCTCTGTCCGGGCTGGACGGTAAGTGCCAATATGTTC
RAD_70453	11	51.9	NA	NA	NA	1.9011	0.665	0.215306	0.916	0.395759	0.111077	0.956201	TGCAGGCACGGAAGAACTCGTTTGAAAATCAACACGTTTCAAGGCTGTTGAACTCGTCAGTTCTCCAATCCTGGCACTGTTTTTCTGCAGTACCTC
Am41c	11	52.5	NA	NA	NA	2.05219	0.523	0.10603	0.914	0.53318	0.1171	1.00399	BV678736.1
igfbp5	11	52.6	9	47869570	NA	2.0932	0.455	0.0886338	0.843	0.514026	0.109289	1.10669	###
RAD_19903	11	53.3	NA	NA	NA	2.07958	0.389	0.0456901	0.714	0.560475	0.120102	1.14051	TGCAGGTCACTTCGCTTGTAACAGGACTCTTGACCTGTCCTGAGTTCCACATGCAGGCAGAGCTTTGAATCCCTTTGCCCTAAGGGCCACAGTGTA
RAD_93042	11	53.3	NA	NA	NA	2.07958	0.389	0.0456901	0.714	0.560475	0.120102	1.14051	TGCAGGAGTCACCCACAGACATGCTCGCTGAGCCGGCTGAATAGCGTGCAGATGAAGACGGTGGCGGCCTTTGTTGCCCGGAGGCCGCAAAACACT
RAD_30959	11	55.5	NA	NA	NA	2.40332	0.447	0.0181458	0.483	0.634926	0.0524632	1.07668	TGCAGGTCAGTGCATTACCATGTATAGTATCACCGCTGGCAGTGGACAAACCTACAGTTCTTCAAGTTTCCACAAAAAGAATGATCTTCTCAAGAC
RAD_37938	11	55.5	9	54225403	4e-09	2.40332	0.447	0.0181457	0.483	0.634925	0.0524631	1.07668	TGCAGGCTTCCAGAGATGGTGTCTGAGTCCAGAAGTTCTACAATGCTGTACGGAGAGCAGTCCTCCAGCCCCAGCTTCCCACATGCCCACCCGCAG
RAD_23092	11	59.1	NA	NA	NA	2.65339	0.421	0.182179	0.602	0.668381	0.0183487	1.02793	TGCAGGCTGCTCAGTAATGACTGATGCACTGCTCATTGAGGAAGGATTGCTGTACGAGACTGAGAGCTGGGAAGACTGGGCCCACGCCGCCTCCTG
RAD_78809	11	59.1	NA	NA	NA	2.65339	0.421	0.182179	0.602	0.668381	0.0183487	1.02793	TGCAGGGAAATAACTTCCAGTCCAGCTCTGCTGGGTCATTTCCTGGTTCTTGTGCCTTTCCTATCTATATTTTCCTATCCAAAAGGGATTCACTCT
Am215d	11	61.1	NA	NA	NA	2.29522	0.511	0.034599	0.689	0.585724	0.0364592	1.13401	BV678869.1
RAD_39121	11	61.2	NA	NA	NA	2.30866	0.51	0.0329069	0.717	0.574103	0.0336653	1.14197	TGCAGGTGTCTTGAAAATGGAAAATGTGACCTTTATTTTGAGATTTCTCACAAAACCAACCTTCCTAAATAGTTTGTGGTTTGCTAACCACACTTT
RAD_73250	11	62.6	NA	NA	NA	2.34583	0.719	0.11415	0.493	0.928521	0.0653007	1.23091	TGCAGGCTCAGGAGTAAAGCCCAGTACAGACAGTAATGTGTTGTTTATGGGAAATATTCCATTTCCACCAGTCCACAGGCTAGGCTGGGTTTAACT
Am19c	11	64.9	NA	NA	NA	1.83592	0.139	0.0261662	0.45	0.696844	0.117597	0.800191	BV678719.1
RAD_57717	11	67.1	NA	NA	NA	1.95636	0.154	0.0383612	0.421	0.716516	0.229886	0.812884	TGCAGGGCAAGGGTACAAATAATGTCAGGATGTTCCTGTGAAACTATCATTGAGGTCATTTGGTCTCTAATAACACACACACACACACACACACAC
RAD_44307	11	70.4	9	11522461	7e-12	2.53371	0.126	0.217479	0.574	0.910333	0.242713	0.904181	TGCAGGTCGGACGCCATGCGGGTCCGTGCCGCCATGTAGTCAGAGTTGTGGAAACAAGCCTCGTCGAAGGAACTGCGGTCAAAAAGTCCTGCTTCT
RAD_18293	11	85.3	NA	NA	NA	2.03586	0.289	0.113988	0.394	1.02881	0.477297	0.111243	TGCAGGGTTAAAGGAGGATAGTAATAAAGTATACAGAGAAACAGATACAGAACTAAAGTCTGGAAATATTATACAATTACAGAGAGAAATATATGA
RAD_19878	11	85.3	NA	NA	NA	2.03586	0.289	0.113988	0.394	1.02881	0.477297	0.111243	TGCAGGCAGAGATCAGAATTACAGCTCAGAGTCACAACCTGTTTCACTGATGTTCTTACATTTCAGTAGAAGTTAAAGTAAAAAGACTTTATTTAT
RAD_4051	11	85.3	NA	NA	NA	2.03586	0.289	0.113988	0.394	1.02881	0.477297	0.111243	TGCAGGTCGGATACAGTAAGATCCGCCCGACCCGACTGTTCACCACATTCTCTCCACCGTCACATTCCTGAACAGCTTCTCTTCCTAAACCAGTAA
RAD_80482	11	85.3	NA	NA	NA	2.03586	0.289	0.113988	0.394	1.02881	0.477297	0.111243	TGCAGGTAAACAGCACACCTGAGCTCATTATATTTAACCAGAGCACTCAAATCATACTGCTGTTATTGTGTCTGAACTAAAAAATATCTTGCTTTA
RAD_78478	12	0	NA	NA	NA	0.551314	0.153	0.0447119	0.108	0.18702	0.344043	0.0998012	TGCAGGTCCGCAGGACTGAAGATCTCCCGGGACAGAACTCAGAAGCTCAGAGAGCTCTGAGAGTGAGTTACAGCAGGAGGATGAATCAGCAAGAGC
Am135c	12	2.94	2	20284316	6e-28	0.172773	0.121	0.104435	0.25	0.140611	0.460083	0.238942	BV678804.1
Am55b	12	2.94	2	20284316	6e-28	0.172773	0.121	0.104435	0.25	0.140611	0.460083	0.238942	BV678744.1
Am235b	12	12.3	15	34018768	1e-24	0.259583	0.0429	0.194204	0.0741	0.0645985	0.394406	0.372414	BV678966.1
Am131c	12	14.3	15	17000000	Gross2008	0.12929	0.0317	0.187832	0.134	0.0539455	0.192295	0.260521	###
RAD_24567	12	15.1	NA	NA	NA	0.0703534	0.0035	0.214061	0.11	0.0199443	0.215358	0.297266	TGCAGGAAAAGCAAAAGGCTTTCAAAGACAGAACGAGCAAAAGATCAATAATCAGCCCAAAGAGGCTTCAATTATTTACAGCTGCACTCCCTCTCT
RAD_59957	12	15.1	NA	NA	NA	0.0703534	0.0035	0.214061	0.11	0.0199443	0.215358	0.297266	TGCAGGTTTGCCGACAAGGTTACAACATGCTGAACCTGCTGATTCACAGAAAGAACCTCAACTACTTGCACTTGGACTACAATTTCAACTTGAAAC
RAD_68111	12	15.1	NA	NA	NA	0.0703534	0.0035	0.214061	0.11	0.0199445	0.215358	0.297265	TGCAGGTGTACGGACAGCTGGGAAGCTGGAGAGGGAAGGAAGGAAGGAGAGAAACAGCCAGTGAGGGAGAATAAGGACATGTCCGTCAGATGGCAG
RAD_83812	12	15.1	NA	NA	NA	0.0703534	0.0035	0.214061	0.11	0.0199445	0.215358	0.297265	TGCAGGTAAATTTTTGGGACTGCATTAGTGTCTGTTGGTTTGTATGTGTTCTATATATTATTATTGTAATAAAGAATAAATGTACAGACGTGTAAT
RAD_92195	12	15.1	15	27608003	3e-30	0.0703534	0.0035	0.214061	0.11	0.0199446	0.215358	0.297265	TGCAGGCCATCAGTGACAGAGGAGAAGAGGAACCAGTTTAGCATTTGTCATACTCCCTGATTAAAAATCACTCGGAGAGCGGCTGCCGCCAAGGCA
RAD_36827	12	17.2	NA	NA	NA	0.135333	0.0814	0.425702	0.00125	0.139653	0.196275	0.261279	TGCAGGAAGATGGGGCTTTGTCTTGGACGTGGGGCTCGGGGAGAGATGGAGCTAAGCCAAGGCGACTCTGCCTCTCGTCATGAAGAAGCAGCATGA
RAD_72171	12	18.1	NA	NA	NA	0.123256	0.119	0.234432	0.00369	0.0535585	0.353287	0.527571	TGCAGGGGTCACAATTTCCATATGAAAAAAGAAAAAGCTGCCGCGTGACTCACTAAGTCTTTGAAGAGTGTTTTGAGGAGTTTGCCCTCCTCGCGG
RAD_34877	12	18.3	15	4042455	2e-20	0.156985	0.186	0.2558	0.0075	0.0556154	0.393318	0.532069	TGCAGGATTCCAGCTGGAAAGACGATGCCGTTCTTGGTGGGCATGTAGTATGCATTTACTGTGGGGGGAGTCATGCTCCATCTGTAGAGTTAACAG
RAD_24898	12	19	NA	NA	NA	0.248905	0.533	0.510297	0.103	0.163372	0.498632	0.593797	TGCAGGAAAATGCTCATCCACATACTGCTGCCATCTCAAGAGTTTGCCTTGTAGACACAGGTACTATACCATGGTTAACTGAATCGCCAAACCTGT
RAD_77393	12	19	NA	NA	NA	0.248905	0.533	0.510297	0.103	0.163372	0.498632	0.593797	TGCAGGGGGCAATACAGAGAGGCATGCATTAGCATGTGTATACACTACATCCTTTAACCACAGTGTAAAAGCAATGTGTTATGTAGTCTGTGTGTG
sert	12	19.2	13	24724853	NA	0.276164	0.54	0.530169	0.102	0.197501	0.481488	0.594136	###
Am208c	12	19.5	15	30111851	7e-35	0.291862	0.476	0.396332	0.0748	0.168604	0.485405	0.595405	BV678841.1
Am202a	12	21.8	NA	NA	NA	0.17343	0.682	0.409223	0.135	0.0162415	0.541429	0.614955	BV678817.1
Am217e	12	25.1	NA	NA	NA	0.168397	1.52	0.875864	0.316	0.0756686	0.96884	0.650453	BV678879.1
Am240e	12	25.1	NA	NA	NA	0.168397	1.52	0.875864	0.316	0.0756686	0.96884	0.650453	BV678914.1
Am224f	12	26.2	NA	NA	NA	0.0787687	2.19	0.751726	0.355	0.0756771	0.900018	0.561269	BV678901.1
RAD_83767	12	32.8	NA	NA	NA	0.11163	0.405	0.295126	0.28	0.024663	0.175988	0.356579	TGCAGGTAAGCTTAGCGCGAAGCGTGCACTACGTACGCAGTTCCCTCCTCAAAAGAGAATTGTGCTGAAGGGATGAAACGGTTTGGCTCGGGAAGC
RAD_19702	12	34.2	NA	NA	NA	0.0674412	0.27	0.192901	0.275	0.0365274	0.0818981	0.181154	TGCAGGTAAGATAAGAAGACGCGCTGTCATGTTTAAATGTGGATTATTACAATGGGAAACTTAATAAACCAAATAAATAAGCTAGCTGACGTTAGC
RAD_99883	12	34.2	NA	NA	NA	0.0674412	0.27	0.192901	0.275	0.0365274	0.0818981	0.181154	TGCAGGAAACGTCCAGGAGCACAACAAGCAGTCATCCACGTATAACAACTAGGAGCTTCCCAGTGTGGAAACAATGCAACGTGTCTACAGCCAGAG
Am216e	13	0	NA	NA	NA	0.291783	0.684	0.637458	0.663	1.09092	0.373133	0.879426	BV678963.1
RAD_72696	13	14.1	NA	NA	NA	0.0318238	0.297	0.340299	0.0401	0.442062	0.0858473	0.642987	TGCAGGCGGTGTAAAAATCCATCTCCCTCTCCGCCTCCAGGGCATGCTCATTTTTAGTAGGTGTGACAGTAAAACTGCACAATTAATTACATTAAC
shh	13	14.1	7	43613639	NA	0.0318238	0.297	0.340299	0.0401	0.442062	0.0858473	0.642987	###
Am210b	13	15.1	NA	NA	NA	0.0128474	0.351	0.385924	0.0626	0.516855	0.0606258	0.735174	BV678849.1
Am230c	13	15.1	NA	NA	NA	0.0128474	0.351	0.385924	0.0626	0.516855	0.0606258	0.735174	BV678924.1
RAD_16106	13	15.7	2	34780194	2e-06	0.00523625	0.348	0.400147	0.0436	0.523942	0.047281	0.73211	TGCAGGGAAACTACAGCATCTATGGAAACTGGAGATCTGTGTGCCGACACGGAGCCGTCCCCAAAATCTAAAGTCTGCAGAGACCCCGACCCCGTC
RAD_20796	13	15.7	NA	NA	NA	0.00523625	0.348	0.400147	0.0436	0.523942	0.047281	0.73211	TGCAGGCTGGGAGGTCGTCCTTGTGAGCGCTGACCCCTGAAGCTGACCGCGGGGCCGGCGGGGCCCCTGCTGAGGACAGGACACTCCGTCAACGTC
RAD_15432	13	28.9	NA	NA	NA	0.287243	0.508	0.12639	0.231	0.701133	0.504464	0.931883	TGCAGGAGTGAGGAAGTGTCCAACCCACTGCTGCTTCAGCTTCGGCTCTGTTCCCGTCAGCATCCGCTCCAGTACACAGCGCAGATCACACACATA
RAD_44913	13	28.9	NA	NA	NA	0.287243	0.508	0.12639	0.231	0.701133	0.504464	0.931883	TGCAGGACTGCGATTGTAATTGGAAGATACTTTTGCTTCAGCACTAATTTAAATGGGCCGCCAATGTCTTTTGAGCAAACGATGAAAAAGATTCAC
RAD_75186	13	37.2	NA	NA	NA	0.483147	0.399	0.0582768	0.415	0.692172	0.205375	1.28192	TGCAGGCCTGTGATCGCTGAAGAAACATTCTAAACCAAGGCAAACACACAGCAGCTCCCCACTAAGCCCTGGCTTAGGCCGCTGCCATCATCGAGA
RAD_73484	13	37.4	NA	NA	NA	0.497365	0.417	0.0524099	0.412	0.706184	0.203361	1.24843	TGCAGGACTAATACTGGGCTAGAAGCTGACTGGACCAGAGGCCTGGAGGTCCCAGTCTGCTTTGCCGTTCTCCCCCTCTCTCTCACACAGACACGG
RAD_47274	13	46.8	NA	NA	NA	0.504037	0.43	0.0204446	0.464	0.886895	0.466281	1.12719	TGCAGGGCCATTCTGACTCAACAACAAGAGCTCCTATCAGTCGGTTAAATCTCGCCAAGTCATGCTGAGGCAAAAATCAATACCAATAAAACAAGC
RAD_41169	13	49.4	NA	NA	NA	0.64659	0.603	0.0639546	0.394	0.867413	0.194245	0.754905	TGCAGGATAGCCAGATGCTGCCGGTTACAATAATTTTCCACCCACTGCACTGTCCACTGTGGATTGCAAAGCTTTTTTATGAAATGTTTTAGATAT
RAD_41346	13	49.4	NA	NA	NA	0.64659	0.603	0.0639546	0.394	0.867413	0.194246	0.754904	TGCAGGGCGAAGATTTCAGCTGGACAAACACACAAATATATAAATAAATTACACAATATAACATTACTATGGTTGTGCAACACCTGTTTCTGTGGA
RAD_81214	13	49.4	NA	NA	NA	0.64659	0.603	0.0639546	0.394	0.867413	0.194246	0.754904	TGCAGGTTGCAGTCAGTACTAGTTGGGCCGTTGGCTGTACTGCTCTGCTGTCGTATTTTCGCCGCCAGTAATTTAAACACGCATGCGTAGGTGTTT
RAD_99487	13	49.4	NA	NA	NA	0.64659	0.603	0.0639546	0.394	0.867413	0.194246	0.754904	TGCAGGACAGCCTTTAATGAGTCCCTTTCTTTGTTAATTACAGGAACTTTCCTTATCGCTTTCACTTCCGAGTTTTCTGCTGTTGAACAGAGTCTC
RAD_52346	13	50.6	NA	NA	NA	0.707104	0.618	0.0878646	0.411	1.23802	0.246487	0.863321	TGCAGGTGGAGATGTTTCTGCTGGGGTATTCACTGCAACAGACAATCCAGGTGTACCGTCTCTACAAGACCGACACCGAAGAGTTCATCACCTATT
RAD_68409	13	50.6	NA	NA	NA	0.707104	0.618	0.0878646	0.411	1.23802	0.246487	0.863321	TGCAGGACTTTGTGACTAACTTGTGGTTGGGGGGAGGGAGTGGTGTTGGGTACAGTTTTGTTTCATGCTGCACTCGTAACTCACTCATTTATGAAG
RAD_89917	13	50.8	NA	NA	NA	0.694945	0.614	0.0935039	0.399	1.29345	0.258671	0.849236	TGCAGGACCCGTGGCTCCCCTGTCTCCCCTTGGACCTCTGGGACCTGGTGGGCCTGTAAAGGGAACAGTATTATTTTAAATACACTGTTTTAATAG
RAD_33084	13	52.7	NA	NA	NA	0.742859	0.839	0.103762	0.39	1.41075	0.154736	0.889813	TGCAGGCATGGGTGAAGCTGCTCGGCGAGTGCCAGGGGGATCAGGATGTAGCCTTTGATTCTTCGCAGGCATCTTGGCGTGTGGGGCTGCTGCATC
RAD_96608	13	57.9	NA	NA	NA	1.22764	1.59	0.418037	0.899	1.80303	0.205822	1.35541	TGCAGGACTGTTTTCCTACAACAGACTGGGATGTGTTTAAAGCTGCAGCCACAATGAAGGATTCTTCTCTCTGCATAGAGGACTATGCTGAGTATG
RAD_53947	13	68.9	NA	NA	NA	0.714103	1.27	0.646764	0.752	0.6098	0.726212	1.41728	TGCAGGTGTAGCTGATCCCTTTACAGGTATAACCACATACCACAATGTACACACTGAGATAAAGTTACTCACCTACTCATTTACATAAAACACAAA
NYU25	13	69.4	NA	NA	NA	0.695794	1.34	0.78674	0.763	0.558056	0.661472	1.36668	###
Am204d	13	74.1	NA	NA	NA	1.67042	1.44	1.25016	0.992	0.725016	0.621532	1.4147	BV678825.1
5ht2C	13	74.8	7	24658980	NA	1.64858	1.34	1.19822	1.18	0.729408	0.808867	1.45997	###
Am239e	13	77.3	NA	NA	NA	1.74564	1.34	1.13565	1.78	1.45916	0.92338	1.33812	BV678951.1
NYU01	13	79.7	NA	NA	NA	1.58724	1.5	1.33329	1.85	1.60777	1.27936	1.28324	###
tfe3	14	0	8	8319046	NA	0.446846	0.788	0.243672	0.567	0.112575	0.0160197	0.416641	###
RAD_90523	14	18.6	NA	NA	NA	0.159661	0.245	0.040808	0.517	0.0249393	1.03494	1.62716	TGCAGGTCTCTGCACTGCACTCCACTGTCAGAGGTCAAACTGTCAGGCCCAAACAGGCAACGCAGCACAGACAGAGCACATGCAGAAGGTTATAGT
RAD_22966	14	24.5	11	41468519	8e-18	0.0552295	0.00718	0.0352875	0.436	0.00364101	0.387924	1.30019	TGCAGGAAAAGCTTGTAGATCATGGCCTGCAGTTCTTTCACATCCTCCTGCATGACTGGAAGCTCTTCTTTGCTCCGTGCAGCAAAAACATCTTCA
Am214f	14	24.8	NA	NA	NA	0.0673853	0.0093	0.0284113	0.487	0.010514	0.39031	1.29371	BV678866.1
RAD_66439	14	26.9	NA	NA	NA	0.00574219	0.0176	0.123839	0.62	0.0546135	0.320246	0.964929	TGCAGGACGCTTCTTAATGAGCAGATCGCTGTTTTCACTACAGTAAATCAGCTCAGGGCATTCCGCCCTGCGATTCTCACGTCAAACGCCGGCGCT
RAD_19643	14	27.8	NA	NA	NA	0.0238155	0.0365	0.307454	0.705	0.0587066	0.281399	0.904604	TGCAGGATAAAACACTATTCCTCTGCCAGGATAACAGCACACTTCTACACACTCCTGTAGCCCAACGTTTAAAGAAGTGTGAGGACCCAGTTGCAG
RAD_75942	14	39.6	NA	NA	NA	0.0460917	0.876	0.251698	1.35	0.0772119	0.0259286	0.826964	TGCAGGAGGTCATGCTAGAGATCAGTAAACTCCATCGTTAATTAACGTTCACAGTGAACAAACTTGGTGTACCGATCTCATCGAGCAATTGCTTCT
RAD_38936	14	39.7	NA	NA	NA	0.0267609	0.86	0.22669	1.31	0.070604	0.0309993	0.839545	TGCAGGGAAGCTGTTAGATGGGCTGTTTGATGATGCGGCCACCTTGCACAGCTTCGCCTGGCAGCCGAGCCGAGAGAACGGCGCTCGCTTTGTGAG
RAD_43329	14	39.8	NA	NA	NA	0.0318398	0.89	0.256657	1.36	0.0760773	0.0205582	0.817576	TGCAGGTCACTGCTGTGTTCTTTAACTTCCATAGGACATGGCAACATTCTAAAAAGTGATTTTGTGTTTTAGTTAGAAGAACTCATTTTATCAAGT
Am23b	14	42.3	11	3607010	91.5	0.0529063	0.75	0.0419959	1.65	0.0305084	0.168951	0.788478	BV678721.1
Am2b	14	54.1	23	35002396	0.007	0.126284	0.812	0.065403	0.933	0.127212	0.00537979	1.25296	BV678705.1
RAD_6124	14	60.9	NA	NA	NA	0.288403	0.263	0.18845	0.948	0.0630556	0.210905	0.659328	TGCAGGTGACTTCAATGTTGGGGAGGTGGGGCAGGTTAAGGTCTAAAGTGGTTTCCAATGCAGCATAGCAGTTATGCAGAGAGTCCTGAAACGATA
RAD_75960	14	61.4	NA	NA	NA	0.28602	0.266	0.176462	0.962	0.0392725	0.215024	0.664927	TGCAGGGCGAGCGCGTGTCCGATAAACTCCACCACGTCCGTCCCCAGGTCGAAGTGCTTGAACACGTCCCTCATGGTGGTTCTGTTGGGGTCCATG
RAD_3350	14	61.8	NA	NA	NA	0.409539	0.208	0.185615	0.879	0.0295466	0.160037	0.695832	TGCAGGGAGGAGAACATTGAGCTGATCTTCTTCATCGGCCCGAGATCGACTTCAGTCTGACCAGACATTTCTCACAACACCTAAAGAGAAAGAGAG
RAD_29967	14	62.6	22	23432	2e-18	0.231478	0.249	0.242975	0.978	0.0222729	0.102791	0.702323	TGCAGGATTTCAGCGTTGGGCGTTAAATCCTCTGGAACCTGCACGATGTAGCGTTTTTCGCTGAACTGCGGGGCATTGTCATTGTCGTCTTCAACC
Am27c	14	63	22	537636	3e-23	0.241579	0.267	0.342664	0.93	0.0392882	0.170917	0.817397	BV678726.1
Am209d	14	64.2	NA	NA	NA	0.241193	0.272	0.361232	0.903	0.0425663	0.180691	0.837892	BV678846.1
Am145a	14	65.2	22	998788	8e-53	0.208424	0.272	0.363424	0.669	0.0404079	0.139799	0.87461	BV678816.1
Am239d	14	66.5	22	9466701	138	0.525597	0.209	0.323916	0.519	0.0640589	0.0998101	0.745226	BV678950.1
RAD_12396	14	68.1	15	44494901	1e-14	0.718932	0.273	0.167334	0.651	0.135409	0.154669	0.625209	TGCAGGATGTTCTGAAGAAGGTCCGCAGCATCCTGAATAAGCTGACGCCGCAGATGTTCACGTCCCTGATGAAGCAGGTGACAGATCTCACCATAA
RAD_47991	14	68.1	NA	NA	NA	0.718932	0.273	0.167334	0.651	0.135409	0.154669	0.625209	TGCAGGAACCCCAAACCTTCACACTGCTCCACACCAGAGATGATTCATATAAAACTGAGAACTTTTAATATGAGATACGAGAATTATCTGACTAAA
RAD_52647	14	68.1	NA	NA	NA	0.718932	0.273	0.167334	0.651	0.135409	0.154669	0.625209	TGCAGGAGCTCAGGCTCTGCTGTTTAAATCTGATATAGGGTATATATAGGGTAGTCTTGAAAGTATAGGGTAATATATGGTACTGTAGGGTAATAT
Am217d	14	74.8	10	5103406	55.4	1.2655	0.141	0.352255	0.609	0.707997	0.0354827	0.980671	BV678878.1
RAD_49153	14	76.9	11	27469080	7e-06	1.17147	0.113	0.672403	0.36	0.740289	0.0636254	1.05514	TGCAGGCGGCGCCGTAGAGTATCTGCAGATCCACCGCTGCGCTGAGCGAACTGGCACTCTAAATACTTCGCCAGAATAAAGTCTTTACGTATCGCC
RAD_81138	15	0	14	279210	2e-12	0.272865	1.14	0.426803	0.972	0.53556	1.07751	0.342188	TGCAGGTGTGCTGGAGCCCTGACAGCACTCAGCTCATCTCTGCGTCAGGTGATAAGACGGTGAAATTATGGGATGTGGCCACCGGCACCGCAGTAA
RAD_91791	15	0	NA	NA	NA	0.272865	1.14	0.426802	0.972	0.53556	1.07751	0.342188	TGCAGGGCTGGAGAACACTCACCTGCCGAGAGCCGAGCGGCTGCTTCTCAATTCAATTTCACTTTTTAATATTAATATTTTAAACATGTTAACAAA
Am232d	15	1.58	NA	NA	NA	0.169636	1.19	0.43181	0.857	0.530992	1.52139	0.367244	BV678932.1
Am114a	15	1.61	NA	NA	NA	0.168706	1.21	0.437774	0.883	0.561037	1.57165	0.412693	BV678770.1
Am226a	15	2.66	NA	NA	NA	0.165844	1.22	0.437212	0.798	0.546986	1.64603	0.630642	BV678905.1
RAD_64032	15	3.87	NA	NA	NA	0.138537	1.3	0.485048	0.804	0.487227	1.68998	0.588731	TGCAGGCCTCCCAGGACCACCTGCCTACCGGAAACTCTACCAGACCTACCTGCCACACTACCAACACCCACTGGCAACATCTGCCACACTCCAGCC
RAD_70946	15	3.87	NA	NA	NA	0.138537	1.3	0.485048	0.804	0.487227	1.68998	0.588731	TGCAGGTCTCTGTGATTAGTCATGTGGCTGACATATTTACCCACAGCAAATTATACAGCATTATTGGTCAAATTATGAAAAGCATTCATGAAATAT
RAD_6112	15	4.38	NA	NA	NA	0.122453	1.41	0.518757	0.91	0.476239	1.63041	0.493666	TGCAGGCCTAAATCCACCACAACCTGATCTTGCAGACCTGAGAACATCTCACTCACCACAGCAGACCTCAAAAAGATAGTTCCTTAAAAATCTTAC
Am104b	15	16.4	NA	NA	NA	1.34528	2.46	0.67223	0.356	0.458136	0.804549	0.0730083	BV678751.1
RAD_53800	15	31.4	3	34166041	4e-15	0.136318	2	0.375759	0.21	0.133294	0.207721	0.352683	TGCAGGAAAAGCTCTAGAGTGGGTTGGAGGTATATGTGGAAGCGGTAACACTTTCTATAGTAATAAACTGAAGAGCAGGTTTGAAGCTACCAGAGA
Am242a	15	36.4	NA	NA	NA	0.255508	2.24	0.415538	0.344	0.231461	0.169341	0.272771	BV678967.1
RAD_26570	15	36.4	NA	NA	NA	0.255508	2.24	0.415538	0.344	0.231461	0.169341	0.272771	TGCAGGTTGGGTGATGAAGCCACCGCAGCTCGGACTTGTGGTTCAGCGTCTCCTACAGGCAAACACAGGGAGAACAACCACGGACTGTCCATGTGA
RAD_32846	15	36.4	NA	NA	NA	0.255508	2.24	0.415538	0.344	0.231461	0.169341	0.272771	TGCAGGCCAGGAGGAGAATTGTGTTCGTCCCACCTGGAGCTGAGCCAGCAGCCCTGTTCCACAAAGCTTCAGGGAGGCGCCTTGAGCCGAGTACAT
RAD_80962	15	36.4	NA	NA	NA	0.255508	2.24	0.415538	0.344	0.231461	0.169341	0.272771	TGCAGGCTGCAGTCAGTACCCTCTCAAAATAACCGGAAAACCAGGAAAAATGAGCTGTGGATACAGCTGCTTCAGGATAAGCACGTTCAGTTGGTG
Am24c	15	39.7	NA	NA	NA	0.175017	3	0.445012	0.325	0.132903	0.125721	0.226882	BV678723.1
RAD_93616	15	39.7	NA	NA	NA	0.175017	3	0.445012	0.325	0.132903	0.125721	0.226882	TGCAGGGTGATGGACAGGTGTCTTGCAGAGCAGGTGTAGTCAGTGCAGAGGCAGGTGAGCAGGTCATATAAACATTAGTGAGTTTGTCTTTTCTCT
RAD_15815	15	40.7	NA	NA	NA	0.105319	3.02	0.51627	0.228	0.153783	0.148494	0.332561	TGCAGGACACGCATGGATGGAGAGGGAGTGAAAAGGAAGGAGGACACAAACACGGCAGGCAGATAAAGGGATGTGCTTAGGCACGGGAAGAGGACA
RAD_83571	15	41.8	NA	NA	NA	0.0714329	2.93	0.49609	0.2	0.0851385	0.158433	0.348051	TGCAGGACGTAAACCGGCATGACCACATGCTCTTACGCACATACATTTCCTCTAGAGTTCTGGGAAATGGAGACGGAGTGTGTCAGTAGGTGGCGA
RAD_99634	15	47.9	NA	NA	NA	0.0596856	2.06	0.528229	0.106	0.064579	0.175356	0.4658	TGCAGGGCAGCTTTACTACAGGATTCGATTTTTATATACTGTTAATTAAGTATGAAGAACATAAAAATACAATAAAGATAGTCCTTTTATAAACAG
RAD_37299	15	52.1	NA	NA	NA	0.0872825	2.42	0.604331	0.26	0.131298	0.172135	0.341447	TGCAGGCCGCCTCCGTGCCACACGCAAATTTCTGCAGGCTAGCTGGAGCCCAGGAATCGGCGAACTCCGTGTACGGAATCAATCTTACGATGCTAA
RAD_50212	15	54.6	NA	NA	NA	0.0556551	2.13	0.537333	0.275	0.144906	0.262871	0.271262	TGCAGGGAAAACTCAGCAAGACTACAAAGCATTATCAGATGCAGAGGAGATTAAATTATACCAAAGGAAAAAATAAAAATAAAGAATTCTGTTTCC
Am205a	15	55.4	NA	NA	NA	0.0514458	2.2	0.467507	0.249	0.173222	0.233853	0.254947	BV678828.1
Am214e	15	66.4	3	14408533	3e-13	1.25651	0.993	0.533113	0.386	0.0132322	0.0116081	0.0718197	BV678865.1
RAD_55497	15	67	NA	NA	NA	1.32655	1.01	0.507198	0.414	0.0131212	0.00504023	0.0890054	TGCAGGTTCTGAAGGGTCAGGGTCCGGAAGCGTCCGGAGAACAAATCATTCTTTTGAGCAACATTCAGCTCATTAGTGATTCATAAGCCCTCAGTC
Am3a	16	0	NA	NA	NA	0.338381	0.0396	0.230216	0.215	0.475569	0.171428	0.199362	BV678706.1
RAD_48554	16	17.4	NA	NA	NA	1.00194	0.459	0.81814	0.213	0.126812	0.225253	0.286673	TGCAGGTTGATTAGGCATTAAAATATCTTTATGAAAAAATCAGAAGTGTAGGACGCAGACATATTGAGTTTCAGAGACAACAAATAAATCAGAGCC
RAD_63219	16	17.6	6	20353176	3e-10	1.0458	0.493	0.807988	0.21	0.0911588	0.235015	0.259079	TGCAGGTGATCCATGGTGTCCACCAGCTCCCCTCGCACAGTCTGCAGCTGCCCCTCCAGCAGCTGCGCCCTCTGCAGGGAGTTCCTCCGGTCCATC
RAD_8678	16	23.2	NA	NA	NA	0.8585	0.284	0.506466	0.0399	0.0111792	0.581039	0.234333	TGCAGGATGTCAATGCTACTCTTGGAGATTCTTGGCTGAACAGATTTGTTGAGTTGATGACCAATGTAACAACTTCCATCACACAGGTACTGTATA
Am113c	16	27.8	NA	NA	NA	0.496376	0.178	0.316639	0.067	0.332333	0.590798	0.206321	BV678769.1
RAD_75211	16	29.6	NA	NA	NA	0.466953	0.365	0.490958	0.0881	0.521557	0.681433	0.469886	TGCAGGTCCAGTGCTTCCCTTTCAAAGAAGCTAATTTCCCGTGGCTTTATGGGCCTCTAAAGTGCTGCCCCTGTGTCAGAGAACACACTGGACATG
RAD_35696	16	31.5	NA	NA	NA	0.369006	0.211	0.503584	0.12	0.883458	0.36606	0.634684	TGCAGGTACGATACAACCAAATCAAAGTGCATTAAAGCAGCAGTCCGTCCTGGCATCAATGTTCTATCTTCTACTTGAATTCCTCCAAAGCCACAT
Am109c	16	31.7	NA	NA	NA	0.401385	0.168	0.460016	0.121	0.798075	0.380393	0.6505	BV678762.1
Am119a	16	31.7	NA	NA	NA	0.401385	0.168	0.460016	0.121	0.798075	0.380393	0.6505	BV678777.1
Am222e	16	50.8	5	592525	4e-50	0.628023	0.00938	0.00267975	0.0716	0.339166	0.226243	0.0475958	BV678894.1
Am227a	16	50.8	2	50115434	9e-40	0.628023	0.00938	0.00267975	0.0716	0.339166	0.226243	0.0475958	BV678910.1
RAD_4708	16	50.8	23	35699349	0.15	0.628022	0.00938	0.00267974	0.0716	0.339166	0.226243	0.0475958	TGCAGGAGTGTGTTAATAATACCATTTCATTAGTACAATGTAAACGTGTGTATATAAGTGTGTGTATGCGCATGTGTGCGTCCTTTCGTACTTGGG
RAD_31443	16	53.6	NA	NA	NA	0.47434	0.015	0.0118909	0.109	0.360675	0.172051	0.0342332	TGCAGGATGTATCTGTTGGCTGTGCTGCCAGAGTCACTTGTTTGCTTGCATGGACATTTCTTGCCAGACGCCTCTGGTCACGATCATTAACCCCTC
Am207d	16	63.9	NA	NA	NA	0.267768	0.17	0.0886911	0.142	0.535182	1.5587	0.76836	BV678837.1
RAD_27613	17	0	8	3024031	3e-10	0.0421654	0.0998	0.197351	0.0242	0.0920913	0.467579	0.0151351	TGCAGGTGGCGTTATTGAAGCACGGGTCGTTGGAACAGTCCCGGACCGGCGTCAGGCAGTCATCTCCGCCGGTTCCGCTCGGACAGTAACAGGAGT
RAD_93780	17	3.58	NA	NA	NA	0.160002	0.113	0.404181	0.0239	0.0402203	0.399514	0.0193156	TGCAGGAATCAGGTCTGTTCTTAAAATAAACAATAGTAAAAGATATCCCTGATAAATGACTGGAGGAGGCGTGTGCTAGTCTTCACCCTAATGAGT
RAD_6611	17	4.02	NA	NA	NA	0.15711	0.0848	0.407625	0.0502	0.0446619	0.36879	0.0103265	TGCAGGCCATGCTGGTGGCTTTTAAAGGTCAGTGAACTGTGTATCAATTATTTGACCAGAAATTAGAACATTTCTGGACAATTTTGTGCCTGAAAA
RAD_8992	17	4.02	NA	NA	NA	0.15711	0.0848	0.407625	0.0502	0.0446619	0.36879	0.0103265	TGCAGGCTGTGAGAGTTAGAGACGTGTTGAGTCAGGTGTTTAATCACTAGATTATTAGATTATATGGCTTGAATTGATTGTGCTGCATCTGAACTG
RAD_9320	17	4.02	NA	NA	NA	0.15711	0.0848	0.407625	0.0502	0.0446619	0.36879	0.0103265	TGCAGGCCAGAGGCCTGAAAGAGGAGGTCAGGGAGGTGTGTGTATCTCACAGTCGGAGGAGGAGAGGACGCATTGTCTTTCTGCAGCCTGGCCTTA
RAD_32290	17	5	NA	NA	NA	0.215926	0.129	0.404573	0.0532	0.0225294	0.328843	0.0298658	TGCAGGAAACACATTTCAACTGATTAATAGATTTTTAAGGGAAACATTAAAATCTGTATCAAACTATCTGTGTAGTCCAGCTGTGTGAGGTAATGA
Am7b	17	8.11	NA	NA	NA	0.272823	0.131	0.280047	0.0953	0.0445573	0.125837	0.316998	BV678709.1
RAD_55775	17	9.98	NA	NA	NA	0.188613	0.0853	0.0712342	0.146	0.306282	0.224854	0.579699	TGCAGGGTTAGAGCAAGACTTCACTAAACAACCTGTAAAAAGCTGTTTTAAAACTTTAATGTGTTAAAAAATTAAGAAAGCACTTAAAAATGATGA
RAD_25464	17	10.5	NA	NA	NA	0.189805	0.0786	0.0779975	0.158	0.308541	0.186633	0.468727	TGCAGGTTCTTAATCAAAGCGTGAGTCTGTGAGGGGGAATGGCCCACAGTAAATTAATTGAAGTAATCCACTGCAGCCTGCACCATCAATCCTGCT
RAD_100015	17	13.2	NA	NA	NA	0.167439	0.0134	0.0429388	0.272	0.436854	0.261464	0.40417	TGCAGGTCTAGCCCAGTTCCCGGGCGTAATGCAGTTCTGGAAAGCTGCTCGAACACAGACCAGTCCAAGGTTACGGGTCCCTGAGCAGCTGCAGGG
Am236a	17	18.6	NA	NA	NA	0.243521	0.0898	0.269089	0.123	0.449155	0.175575	0.0686135	BV678940.1
RAD_85408	17	32.2	NA	NA	NA	0.242815	0.33	0.173154	0.504	0.894844	0.652022	0.181291	TGCAGGAGTTGGCTGCTTCCAAACACATGGTGTTAGTTTCGGCCCGGTGTGACGGCGGCCTTGGCCTGCGCGTAGGCACCAGCGGCACTGTTTGAC
Am142c	17	38.7	NA	NA	NA	0.0995775	0.556	0.189137	0.275	0.210043	0.504566	0.464704	BV678812.1
Am205d	17	43.4	NA	NA	NA	0.0569511	0.67	0.120433	0.475	0.374676	0.119146	0.249236	BV678829.1
Am208e	17	43.4	NA	NA	NA	0.0569511	0.67	0.120433	0.475	0.374676	0.119146	0.249236	BV678843.1
Am17a	17	46.3	NA	NA	NA	0.12734	0.489	0.254541	0.387	0.476154	0.0558771	0.139682	BV678959.1
RAD_31011	17	48.8	11	15596544	0.013	0.0466134	0.507	0.430725	0.406	0.551256	0.0802768	0.252426	TGCAGGTCACTGCAGTGTTCTTTAGCTTCTACAGGGGTTGGACAATGAAACTGAAACATCTGGTTTTAGACCACAATAATTTATTGTCCAGACGGA
RAD_59634	17	49	NA	NA	NA	0.0202893	0.426	0.429124	0.332	0.498948	0.0777309	0.287907	TGCAGGACTAACACAATGAGCTTTGGCTGTGCTTCATTCCTATTTCCTTTCTGCAAGTTCCCTTGTTTAAAGCTGCAGTAATTATATTCAGGGGTT
RAD_15817	17	50.5	NA	NA	NA	0.0085977	0.246	0.362588	0.626	0.392783	0.121098	0.69056	TGCAGGCGGCTGAGGAGCGAGTGCTGGTGGAAAAAACAACAATTAGATGTCCTCGAATGGTGCAGCTGTGTAAAAGTTGGTGGCTGCCAGTGCAAT
Am220b	17	50.9	5	65000000	Gross2008	0.00797768	0.245	0.372554	0.625	0.351271	0.123524	0.725167	BV678887.1
RAD_70147	17	51.2	NA	NA	NA	0.00825817	0.267	0.377256	0.717	0.331162	0.137175	0.711799	TGCAGGGCAAATGGACCACAGCCGAGCTGAAGACAATCTGTAAAGAAGAGCTGAAAAGGAGAAATGCAGATATAGATGCAATAAAAGTCTGAGAAG
RAD_54124	17	51.9	8	48119667	1e-21	0.00594996	0.15	0.493593	0.473	0.264439	0.120685	0.819553	TGCAGGTGACGTCTGTGTTGTCCAGGCTGGCGGTGTTCCCTCACCCTCATCTCCATGAGTACCTGCTGGACCCCTACATCAACCTGAGCCCTGGAG
RAD_35861	17	52.3	NA	NA	NA	0.00707487	0.103	0.502662	0.616	0.701323	0.127524	0.828097	TGCAGGGCCGGGAGCTGCGCTGGCTCTTCCCGGAGTGGAGCTCAGATTTTCGGGCAGCCTATGTGGAGGTGGTGGGCTGCTTCACTGAATACGCCG
RAD_65881	17	56.7	NA	NA	NA	0.0253855	0.0219	0.667614	0.249	0.924081	0.275816	0.909898	TGCAGGACCGACGCCCTCTGCAGGTAAACACACACCTGAGACTTCTCTATTTACACTGCCTGCATGCTGTGTGTGTGATTAGTGTGTGTGTATGTG
RAD_17072	17	57.7	NA	NA	NA	0.0865754	0.018	0.526854	0.357	0.933556	0.321628	0.882126	TGCAGGTCATCAGTATCTTTAATTTCTTCCTCTTGACCACTCCTGACCTCCTGCTGATGACACACCAACACACACTAACCACTAACCACCACATCA
RAD_11922	17	59	NA	NA	NA	0.042711	0.0294	0.657954	0.259	0.76999	0.38664	0.990097	TGCAGGAAGAACAGCCAATGTAAAACAGATGGTTATGAGGTGAGTGAAGGACCCTTGGAAATGATTTTAAGTTGCACTGGCCATGCATAACAGCTG
RAD_86461	17	59	NA	NA	NA	0.042711	0.0294	0.657953	0.259	0.76999	0.38664	0.990097	TGCAGGTGGTGCTCTAAGACTAGTCTCTGACTGCAGAATCACAAAGCTTTACCTATGAAGTGAACAGATATGTGACAAAGGAAAGAAGGAAACATT
RAD_61584	17	69.8	NA	NA	NA	0.182767	0.0519	0.614913	0.318	0.295004	0.0948515	0.359932	TGCAGGATTAACAGCCTGAGAAATTCCCTTATGGAGCTAAACATGCAGAAATAATGGGACACGCAGTTTACTCCATGTGATGGATGTAGGGGCATT
RAD_33205	17	76.7	NA	NA	NA	0.168036	0.0862	0.329116	0.15	0.0323687	0.11653	0.215771	TGCAGGCCTTTATCCCTTTAACTTCAGTACACGGTTACATAACACAAGCACCTAATTCCTTGCAGGGTGTGTATATATATTTAAAGGGAAGGAGGG
RAD_35532	17	76.7	NA	NA	NA	0.168036	0.0862	0.329116	0.15	0.0323687	0.11653	0.215771	TGCAGGCTTCCGGATGGACTGAATGTCTGCTTCAGACTCAAGCTGGGGTTGTTCTGCAGTGACTGTGCACCAGAGGACAGGAAAGAGCATGAATAC
RAD_60079	17	80.6	NA	NA	NA	0.125109	0.142	0.523585	0.0832	0.0127403	0.2534	0.555059	TGCAGGTTAGCCATATACACTGACATGCCAAAAGAAGTCATTGGATGGGAACTAGTAGGAGAAGAACTGCACCCAATAGAAAATGAGGTGTGTTTA
RAD_65504	17	81.2	NA	NA	NA	0.120104	0.273	0.499127	0.0828	0.0201206	0.259558	0.578858	TGCAGGCTCAGGGTGCATCAGTGTCAACACAAACTATCTGTCAGCATTTGAATTAAATGAAACGCTATGGCAGAAGACACAGGAGGACCACAGTGC
RAD_20479	17	82.3	NA	NA	NA	0.0948667	0.373	0.527242	0.107	0.0235083	0.286242	0.597267	TGCAGGATTCTGCGTCGCTGCGGCTTTATTTAATGTGCCAGGCGTGTGCCATGCAAGGACAGGACCTTGGCACCTGCGGTTAGGCGGGATTAGATG
RAD_32109	17	84.9	NA	NA	NA	0.0772975	0.0764	0.691793	0.0978	0.0127896	0.121613	0.468994	TGCAGGCTAAAGAGGCTTTGGCTTTTCTCTCACCACTTTCATCGGAATCGCCTTTCCCGTCGAAATCAGGCACAAGAGACTCCGTAATTGTTTGTG
RAD_33977	17	87.5	NA	NA	NA	0.0185051	0.144	0.714439	0.0559	0.0565661	0.18081	0.356228	TGCAGGTCACTGTAGGTCAAATGCACTGTAACTTTACTGTGTTTAAAAGGGTCACACCTATTTATATCTCTCAGATTTAAAATCCTCGCTCACATA
Am103a	17	89.2	8	16560108	3e-26	0.00463306	0.131	0.601304	0.11	0.0535159	0.143695	0.287206	BV678748.1
RAD_14070	17	89.2	NA	NA	NA	0.00463307	0.131	0.601304	0.11	0.0535159	0.143695	0.287207	TGCAGGTTTACCATGCTAAAACAAGATATGTGGTATGCTAGCTTATGTCACCCTGGCTTACTGGAACAGTCAGGGTTCCTCAGTGTTGCGCTGCCG
RAD_92588	17	90.7	NA	NA	NA	0.0972054	0.117	0.507086	4.81e-05	0.0921845	0.225793	0.176389	TGCAGGAGCCGAATCTTCCTCTTCTTCCACTTCTTCCTCTACTTCCTCCTCCTTCCACTGTACTGCTCCTGTCATCGCCAAACAGATGATTTAATC
RAD_65631	17	91.4	NA	NA	NA	0.0545523	0.154	0.685411	0.000104	0.0956954	0.25368	0.206546	TGCAGGGATCCAGGTAAACTCTCGCCCTCCTCCGCCTCGCTCTCGCGCTCTCTCACTCGCTCTCTCTCACCCTCCTCGCCCAGAAATAGGACGGAG
RAD_80695	17	92.7	8	16840081	2e-19	0.030771	0.133	0.775342	0.13	0.144293	0.278218	0.151416	TGCAGGAGCTCCTTCAGCTGGGGCCCTGCCTCCATTCCTCCAGCTCTCCCCTAGTGCTTTTTGCCCCAGCTGGGCCTTTCTACCCCAGATTAAAGG
Am207f	17	94.6	NA	NA	NA	0.00884666	0.131	0.847926	0.211	0.204215	0.452275	0.156169	BV678839.1
Am219a	17	96	8	48000000	Gross2008	0.10523	0.0888	0.615398	0.072	0.195943	0.404285	0.177178	BV678884.1
RAD_59676	17	96.6	NA	NA	NA	0.108952	0.0818	0.647728	0.0752	0.197597	0.365844	0.166966	TGCAGGCGTGCTCTCGTGAACCTGATGCATACGTCAAACTCATTTTCTCCCGCGCGGGAAGATCGTTTCCTTGGCAATAGACTATCTTTATGTGGC
RAD_83065	17	97.9	NA	NA	NA	0.107718	0.0696	0.738105	0.0555	0.180198	0.431078	0.137456	TGCAGGGAAGCGCTGCTGAACTGAGAGCCACTTTCTCTTATTATCTGCCTTTTAAAGCTCTAATGCTCTTCATACTCTACACAACTTTGAAAAGAC
RAD_97151	17	101	NA	NA	NA	0.045009	0.119	0.856433	0.0285	0.159997	0.259998	0.036081	TGCAGGAGGCTTCACACTCCACCCCAGCCTGAGACACCGTTACCATTCCTGCCTGTTTAGAGAGTCTCAGGTGCTGACGGGAACTTCTACTGATCT
RAD_67741	17	102	NA	NA	NA	0.0599473	0.0876	0.740571	0.0281	0.128168	0.218269	0.0326707	TGCAGGCCCTGTACACAGCCATGTCATGTGCTTACAAATTCAACAAATCCTTTATTAATGGGAGTTAATTAATAATTAATGTGTATTTAGCAACTC
RAD_97716	17	102	NA	NA	NA	0.0599473	0.0876	0.740571	0.0281	0.128168	0.218269	0.0326707	TGCAGGATTCAGGGGAGGCAGCCTGTCCTCAAACAGTGTCCTCAACCTCAACGGTACTGTCTTTACACCAACCGTACACCAACCGTACACCAACCA
RAD_57763	17	107	NA	NA	NA	0.0388075	0.015	0.490895	0.0189	0.0367815	0.0869771	0.0349653	TGCAGGAGCACAGAGCTGCTAAACGCTCTGCTGTAGGTCACCTGAGTACTGAACTACTGCAACTGTAATTATATACTTATATTTGTTGGTGAGGAG
RAD_75031	17	111	NA	NA	NA	0.0646806	0.2	0.922147	0.133	0.142859	0.146902	0.00409068	TGCAGGTCAACTGAGTTCAACTCCAGTTACAATACATGAACGCACAGAATAACTGAGGCATGGATGGACAGATGGGTGGACAAATTAATGAATGGG
RAD_63022	17	113	NA	NA	NA	0.0938144	0.247	0.855574	0.11	0.0976349	0.245469	0.0159415	TGCAGGTAACGCTGATGATAAGCCCCGCCCCCTGGCTGCACAGGTGAGGTTCAGGTGTTTTTACCGTGGTTATAGAGCTGGCGAGGGTCACAGGAT
RAD_68774	18	0	NA	NA	NA	0.548345	0.859	0.230448	0.1	0.175568	0.161494	0.41583	TGCAGGATCCTGCTGCTGTATTTAAAGCAGGGTGAATAAGAACAGGACCTGAGGCGAGTAAACGGCTGATTTTACACAGTAAAACAAAAGAGCATC
RAD_69693	18	0	NA	NA	NA	0.548345	0.859	0.230448	0.1	0.175568	0.161494	0.41583	TGCAGGGCTCTGTGATCAGGACGGACAGGATACAGCGGTACGGATCCTTAGATAGATGTTAAATTCTGTAGAGCTGAAGGAGTTTCAGTACCAACA
RAD_88035	18	5.46	NA	NA	NA	0.628914	0.41	0.550851	0.391	0.317769	0.074455	0.606186	TGCAGGCAGAGCTCCCCCAGCCTCCTGCCCTGAGGTTAAACTCTGCAGACGGGAGGAGACAGGCAGTGATGGAGTGACGGTGAGGGGGGATGACGG
RAD_79830	18	12.5	NA	NA	NA	0.413209	0.896	1.00168	0.456	0.270967	0.0997375	0.359141	TGCAGGTACTAATAAGTTAAACTTATTTCAGCGTTTAAATCCCACTATCTTTGTGCCTTCTGCTGTTTAAAATACCCTAATGATTGCAATTAAATG
RAD_5037	18	14.3	NA	NA	NA	0.549394	0.814	1.20547	0.737	0.197332	0.226755	0.370859	TGCAGGAGGAGGAGCAGAGAAAGAGGAGGTGCTTAACATCTAAGCATATGGTGCAGAATATGGAACAGCTGCACATTCATTTTCATTGTTTTGTGT
RAD_66300	18	15.3	NA	NA	NA	0.567755	0.825	1.25447	0.618	0.210621	0.148536	0.495015	TGCAGGAGGGGTCAGTCTTATAAAGGTATGGCTTTTTAAATCTGTAGACTCTTCTTATTGAGCTGTTTGTGTCCAAAATTACTGTTTGAAACTATT
RAD_40327	18	35.8	NA	NA	NA	1.29175	0.0494	0.440957	0.737	0.335567	0.125689	0.148909	TGCAGGCACACTGCGGGCCGACGCTGCAGGACACTGTACCTGAGCCAATTCTCCACATCCACTCCTAATCACTGTTAACCTCTCCTCTCTGCATGA
RAD_48716	18	36.9	6	1959320	4e-22	1.18313	0.0428	0.39767	0.643	0.194398	0.117497	0.162859	TGCAGGTTGACGCTGTTGCAGTAGTCGGTGTAGCAGCAGTGTGTGTTCACCACTCCCTCAGTGCTCAGGCAGTAGATGGGCTGTCCGGGTGGGATG
Am214c	18	55.8	23	30853321	3e-45	1.06086	0.158	1.57224	0.818	1.86129	0.529511	0.00888751	BV678863.1
RAD_81018	18	57.5	NA	NA	NA	1.06416	0.304	1.56308	0.759	1.8804	0.464221	0.0087842	TGCAGGTGAATTAGCAACAAGTGGCCATTGGTATACTATGGTAGGGCACAAATTGTAACCACGATAAGCGACAAAACTTTATGCAAATTATTTATA
RAD_33902	18	58	22	6750766	5e-14	1.08294	0.338	1.53119	0.819	1.83731	0.502909	0.0104272	TGCAGGAAAATGAAATCTGCATCTCCATAAATGTTGTAAGCAGAGGGAAGCATGAAGTGCTGTAAAATGTTGTGGGAAAACACTGCACTGACTTTA
RAD_53327	18	58	NA	NA	NA	1.08294	0.338	1.53119	0.819	1.83731	0.502909	0.0104272	TGCAGGGTGAGATTCCACACACATATATACATACTACCATGATCTTCTGACTGCATTCTCCTACAGTGTGAACACACACATATACAGCACATATGA
RAD_9864	18	67	NA	NA	NA	0.0531805	0.377	0.173421	0.19	0.396765	0.686067	0.00140624	TGCAGGAACAACACAACAGCATGGTGTCACTTCCATGTGACGTGCTCTTCCACTCAGACGTGCTCCTTAACTGCTGTGCTTCTCAGAAATGGAAAA
Am229d	18	67.6	NA	NA	NA	0.0647551	0.39	0.172568	0.204	0.254645	0.797994	0.0212309	BV678921.1
RAD_81618	18	67.6	23	24150498	3e-16	0.0647551	0.39	0.172568	0.204	0.254645	0.797993	0.0212308	TGCAGGAGAACGGAGGCAACGTCCTGTTCGGCACAGCCGTCGGCGAGTGCGGCAACAACCCGTGTTCTCCGAACCCCTGCAAGAACGGAGCCTCCT
Am226e	18	71	NA	NA	NA	0.219273	0.361	0.253675	0.404	0.252398	0.408127	0.000264867	BV678908.1
Am214d	18	71.5	NA	NA	NA	0.275069	0.311	0.333449	0.544	0.413886	0.373422	0.000599154	BV678864.1
RAD_39920	18	71.8	NA	NA	NA	0.305642	0.325	0.324378	0.528	0.38214	0.331565	0.000958309	TGCAGGCTCGCCTGCAAAAATACCTGATGAGAATCCCAAACACTGGAAGACTGTGACCAGAGCCTATACCTTTCTACCTACACTTCTCTCCTTTTT
RAD_85641	18	71.8	NA	NA	NA	0.305642	0.325	0.324378	0.528	0.38214	0.331565	0.000958311	TGCAGGTGGAGGCTATTTGAATGAGCTTTTTATGTTTTTGGTTTTACAGATGAATTGTTACGAGAGATGTGGCTGAAGACATGTTTCCTTTATGAT
RAD_91430	18	71.8	NA	NA	NA	0.305642	0.325	0.324378	0.528	0.38214	0.331565	0.000958311	TGCAGGAGTATCTAATTCTGAACCACACCACTCACTCTCGCGTATAGATGTATTTAACAGTGGGCTCAGTGACTGGTACAACAGCAGCAGCAGCCC
RAD_13265	18	72.4	23	19306282	2e-06	0.24163	0.403	0.283524	0.4	0.284939	0.346063	0.00217798	TGCAGGCCTACACTGAATGCAGCCAACAGGGGCGTCCAGGCCAACTGTAGTAAGAACACAAAAACTGTAAGTGCATCAATTCAGTCATTTTTTTAA
RAD_26335	18	72.6	NA	NA	NA	0.259734	0.424	0.272586	0.388	0.298483	0.322515	0.00161812	TGCAGGGACAGCCTGGCAAGCAGACTGTGCTGCTAATTAAGGTCATTTCTGATCCTCCAAAGCAGTGTTTGAAGTGCCTGTAGTGGAGTATCAGCA
Am6c	18	74.1	NA	NA	NA	0.101889	0.612	0.125553	0.378	0.0909246	0.213761	0.103815	BV678708.1
RAD_29543	18	74.1	NA	NA	NA	0.101889	0.612	0.125553	0.378	0.0909246	0.213761	0.103815	TGCAGGATCTGCATGTGAGGCCTAATGCATTGAATATGGGCGTGGTTCACAGGTGACATTGTGTGACTCGAGGAATATTAAATACCGGCACAAGTG
Am216d	18	81.4	NA	NA	NA	0.498363	0.362	0.10271	0.644	0.328585	0.171275	0.112914	BV678874.1
RAD_61901	18	81.4	NA	NA	NA	0.498362	0.362	0.10271	0.644	0.328585	0.171275	0.112914	TGCAGGACATCTTACATTTCTTTGGAACTTGATTGGGGCTGCTTATCCACCATGCAGTCTATCCTGGATTGCAACCTTTCATATTTTTTTACTTTG
RAD_58136	18	84.5	NA	NA	NA	0.767037	0.201	0.266294	0.782	0.464387	0.233339	0.111617	TGCAGGAGGCTCTCGCCAGGTACTGAAATCCTGCATTCTCCCACACTGCCGTCATCCCACACTTCCCACAAGCTTTTATAACATTTACACATTTCC
Am123a	18	87.9	NA	NA	NA	0.722747	0.139	0.283887	1.05	0.566174	0.25537	0.309485	BV678786.1
RAD_81324	18	88.6	1	59883899	9e-11	0.626121	0.131	0.292328	0.877	0.587034	0.205643	0.297261	TGCAGGGTTATATAAGACCAATTGACCTTTAAGAAATGTGGGCAGTGTGCCAAGTCCTGCTGGAAAATGAAATCCGCTTCTCCATTAAATTTGTCA
RAD_3536	18	92.5	NA	NA	NA	0.478249	0.0422	0.316322	0.663	0.585908	0.368082	0.298993	TGCAGGCGCAGCTAGCCTGCCAGCTAGCTAACCACCCAGCATACAGGAAGAAATGTCCGCAAACACGCAGCTTTCACACAAAGACGACTCTGCTGA
RAD_51379	18	118	NA	NA	NA	0.300973	0.0176	0.155909	0.571	0.0977555	1.4782	0.671441	TGCAGGTGCAGACAGAGTTTATGAGCAGAGCTGTGGAGCTGTGTGTAGAACAGCCTGATAAACAGCACCAAAAATAAGTGCTACACATGTGAATTT
RAD_28781	18	120	NA	NA	NA	0.390628	0.0606	0.166757	0.507	0.193035	1.69612	0.815686	TGCAGGAAGGTATTATTTTAGAAGTGAGAGTGAGAGAATACAGCATTTCCACCCTGTACACAGTTTTAATTGTGTTAGTAGGGTTTTAGGAGAAGT
RAD_69609	18	120	23	37595763	1e-16	0.390627	0.0606	0.166757	0.507	0.193036	1.69612	0.815686	TGCAGGAGTCTGACGCTGCATTTCTCCTTCTTAAACGTGGATAAACACAGCGAGTGGATGTCCACCCTGCTGGAGTACGCTCAGGACGCCATGCAG
RAD_9115	18	120	NA	NA	NA	0.390627	0.0606	0.166757	0.507	0.193036	1.69612	0.815686	TGCAGGGAAAGGTGGCTCTACTAAGTATTGATATAAAGGGGCTGAATACTTTTGCACATCACACTTCTCAGATTTTTATTTGATTAAATTTTTTAT
RAD_49522	18	121	NA	NA	NA	0.375439	0.0446	0.0944484	0.491	0.125774	1.77629	0.929927	TGCAGGAGGCGCTTCAAAACACACTTCACTTCCTTTTACACTGACTGTTGGAGCCGCAGAGACGCGTTATGAGGTGTGATTGAGATAAGCGCGCTC
RAD_92953	19	0	NA	NA	NA	1.45328	0.901	1.98488	0.734	0.0947825	0.247015	0.261208	TGCAGGACAGGGAGAGAGGATCGGATGGCAAGGGCCCAGAGAGTGTAGTAACAGCAGGAGAATGAAGAGGCAAGAATGCATGGCTCACTGGTGGTG
RAD_39547	19	2.65	NA	NA	NA	1.29484	0.78	2.13868	0.888	0.0545491	0.330738	0.276712	TGCAGGTGGACGTAGATAGCTAACAGTTGTTTGTTTTGCTGTAGTTAGTTAACTGTATTTAGTGTCGTTTCCGACTAATTAAAGCTAGTTAAGCTA
RAD_52196	19	7.58	16	11551616	7e-12	1.41251	0.971	2.11032	1.1	0.0843646	0.540302	0.495704	TGCAGGAAAATATATCTGCATCTCCATAAAAGTTAAACGTGATAAAACGTAGTGGATCAACACCAGCAGATGACATGTCTCTCCAAACCATCACTG
RAD_39360	19	19	NA	NA	NA	0.643254	1.01	1.73572	0.873	0.0177811	0.66737	0.682674	TGCAGGAGCTTGGAGGACCAGGTATGATCTCATTATCTCAATGTGTAAATGAACTACATCAGAAAAAACAGTCCCTTTACTTATTTTATTATTTTA
Am11b	19	22	5	6958189	127	0.837404	1.25	2.16955	0.556	0.00458011	0.536272	0.391833	BV678780.1
Am226f	19	22	14	46773580	5e-19	0.837404	1.25	2.16955	0.556	0.0045801	0.536272	0.391833	BV678909.1
Am229c	19	22	5	8084301	125	0.837404	1.25	2.16955	0.556	0.0045801	0.536272	0.391833	BV678920.1
RAD_87388	19	30.1	NA	NA	NA	0.186275	0.626	1.15222	0.512	0.168777	0.715699	0.483572	TGCAGGCATGTAACAGTATTAGACATTATCCTAATGTAAATTTTTTGTCATCTGATGTCATGACCAACATTCAACCTGAAATTAACGTCTACTGAC
RAD_33773	19	33	NA	NA	NA	0.336371	0.543	1.28739	0.93	0.187553	0.7068	0.46537	TGCAGGTTTGACATCTTCCCTGTGATTGCCGGCAGGTAAACATCACTCATCTGCGCTGCGTTCCCCGCCTGGCTCGGCTCTCTGGGCTGTGGAAAT
RAD_36939	19	33.4	NA	NA	NA	0.336177	0.55	1.35814	0.972	0.219969	0.861154	0.50696	TGCAGGAAGTACAACTCAACGCCGGCCCTCAGAGATGCGTCTCTCCTCGTGTCTCTGCACCAAAGTCCTGCCTCATTCTGGCCCCTGCCTGGCCAG
Am203d	19	33.9	5	50187332	1e-31	0.340864	0.596	1.25867	0.884	0.211403	0.89463	0.539356	BV678822.1
Am136a	19	34.9	NA	NA	NA	0.329382	0.576	1.1558	0.817	0.183178	0.901254	0.478212	BV678805.1
Am42a	19	35.5	5	51379989	3e-28	0.299771	0.529	0.980295	0.6	0.184514	0.892163	0.451726	BV678737.1
RAD_31776	19	42.6	NA	NA	NA	0.268426	0.653	0.594883	0.746	0.184923	1.2455	0.686383	TGCAGGAAAAGTCATGTTCTTTATTTTGCATTTTGTTAGTATGGTCTGTTTCCAAAGTTAGCATGCTAGCGTGCTAACTGTGTGATGTTGACAGCA
RAD_19127	19	43	NA	NA	NA	0.278622	0.507	0.505101	0.64	0.184698	1.23599	0.687577	TGCAGGTACAACCAGAGAACAGCACAGATGAACTGTAACAGGTCCCTGAGTGCGACCCAGTCAGCCGATGAAATGGGATGAATCTGATCTGTGAAA
RAD_19535	19	43	NA	NA	NA	0.278622	0.507	0.505101	0.64	0.184698	1.23599	0.687577	TGCAGGAGGAGTAACAGTATCTGTAAGTCTCCGGGTCCCGCCTCACCTAAAGAACTTCCATCATTGAATCGAGATATCGGCCGCTCCGAGTCACTC
RAD_49779	20	0	NA	NA	NA	0.67542	0.0496	0.0100149	0.178	0.517103	0.115496	0.00199088	TGCAGGGGGGAAGGAACCTAATAGCAAAAATGCAATGTCTCACATGCTGCTTTAAAAGGCAACCCATTTCATTGTTTATTTACTAGCTGGGTTTCG
Am206a	20	2.27	NA	NA	NA	0.66334	0.177	0.0122289	0.327	0.379677	0.199576	0.0139282	BV678831.1
Am240b	20	6.6	NA	NA	NA	0.415474	0.15	0.0014498	0.279	0.2558	0.232197	0.0315344	BV678948.1
Am209e	20	9.49	NA	NA	NA	0.39833	0.133	0.0161612	0.319	0.334745	0.210626	0.0595435	BV678847.1
Am207e	20	28.5	17	20087180	2e-18	0.456598	0.0312	0.288844	0.286	0.468633	0.0472257	0.217217	BV678838.1
Am220a	20	38.3	NA	NA	NA	0.734862	0.194	1.14906	0.26	0.614115	0.264915	0.366874	###
RAD_16578	20	38.3	NA	NA	NA	0.734862	0.194	1.14906	0.26	0.614115	0.264915	0.366874	TGCAGGTTTCCTGTTCAATTTTTTCAATTTTAAAGATGCAAACCATGTTTATCACTTCATTAATAAAGGTTAGTTTGACCAACATGTGTCTGTCTA
NYU03	21	0	NA	NA	NA	0.121148	0.193	0.649617	0.5	1.09643	0.36198	0.00809775	###
Am229b	21	4.1	NA	NA	NA	0.0252549	0.213	0.563549	0.604	0.942883	0.269152	0.0416304	BV678919.1
cryaa	21	4.1	1	28027517	NA	0.0252549	0.213	0.563549	0.604	0.942883	0.269152	0.0416304	###
Am119b	21	9.21	NA	NA	NA	0.221614	0.0262	0.0540293	0.0772	0.203803	0.131232	0.0641841	BV678778.1
Am235d	21	9.21	1	47054471	2e-29	0.221614	0.0262	0.0540293	0.0772	0.203803	0.131232	0.0641841	BV678937.1
RAD_83939	21	11.9	NA	NA	NA	0.212759	0.101	0.159464	0.0454	0.314837	0.219529	0.0359207	TGCAGGCTATTTGTGGAGCGATACCTGTGATTTTGTCTCGGGTTTCAGCAGCCCCTCCATTTATAATCAGCTTCTGCTCGGCGTTTGCTAATCAGC
RAD_89962	21	16.2	NA	NA	NA	0.450403	0.0687	0.0388443	0.0847	0.0882055	0.139174	0.0555652	TGCAGGGATTGCAGTGGGGTGTAAACCTGTCTGACAGAGTGCCAAGATGTTGGCTGGATGTGGAGATGCCATGGTTACGCTGATCTAAGGCCAGTT
RAD_55110	21	21.3	NA	NA	NA	0.469069	0.0212	0.294558	0.175	0.257602	0.0624721	0.106974	TGCAGGTTACACAACTGAGCAAATTACCAACAACTCACACAAACGCTCAGCCACCTCCAGCTCCACATTTCACAACCTGCTCTGAGCTCAGCTTCC
RAD_90815	21	26.6	NA	NA	NA	0.409098	0.0915	0.012503	0.0308	1.30406	0.0701525	0.282439	TGCAGGCTATCGATGAGCTTCATCTGCTGGAGAACCCGCAAAACACGGATAACACACTGAGACTGGAGTTTAGATTTCATCAAACCACTGAGTGCA
RAD_40480	21	28.5	NA	NA	NA	0.254417	0.0882	0.115346	0.118	1.34264	0.0967764	0.315084	TGCAGGGGAGAAAGTGTGGGAGAAGAGAGAAGCGGTCAACTATCAACAGTGCAAACATATATTTATATTTAGAAAATATTAGCTTTTTAGCTGCCA
RAD_27434	21	38	NA	NA	NA	0.557649	0.0937	0.0703634	0.411	0.656359	0.193387	0.0309673	TGCAGGTCACTGAATACAGGATGTTGTTCTACAGGTCACTGTCTACAGGACGCTGCCTACAGGACGCTGCCTACAGGATGTTGTTCCACAGGACAC
RAD_29233	21	38.6	NA	NA	NA	0.592581	0.189	0.0286908	0.342	0.605688	0.155479	0.0285897	TGCAGGTCAATGTCTGGCCCAGTCTCAGCATGATGGAGGTCGTAGTCACCAATGGAACTCTGGAGTTCTTGTTCCTCTGGTTCTACTTTAATAACA
RAD_57134	21	38.6	NA	NA	NA	0.592581	0.189	0.0286908	0.342	0.605688	0.155479	0.0285897	TGCAGGACTGCAGTCGCAAAACATACCTCCTCATCCTGCTCTCAAACATAACAGTTTGATAACAGTATCGTTGGCCTTTCCTGCATTGACCATCAC
RAD_67007	21	38.6	NA	NA	NA	0.592581	0.189	0.0286908	0.342	0.605688	0.155479	0.0285897	TGCAGGAAAGTATGATGTGCCCTAAAAGCAATAATGATTGGATACTATGTTGTAATGAGTACCAATCTCTGGGGTCCTTCTTCCCTATAAATAAAA
RAD_33090	22	0	NA	NA	NA	0.625817	0.369	0.582254	0.155	0.142534	0.0813909	0.0735471	TGCAGGTTTGACTCATTCATCAAGGGTCAAGGAGTTCATCCCCAGGACCAAGTGTCCCCATCAAACCCTCCAACCCCACACTACACCATACCAACC
RAD_15502	22	1.68	NA	NA	NA	0.730583	0.439	0.673138	0.205	0.105896	0.0410506	0.0813014	TGCAGGCAGAATGAAAGTGTATGTGTGCAGCTGAATTTGAACTTCAGTAAGAGTGGAGATGAAACTGAGGACCGAGAGCAGCTTTGTGATGCTGAT
RAD_39047	22	9.97	NA	NA	NA	0.757472	0.76	0.654739	0.0651	0.113178	0.100551	0.579581	TGCAGGAGCATGCAGATACAAACCCCGGGAGGACAGATTAGCCTGTGAACTGTCGTTACTTACGGAGCTCGACTGGAAGTTAGCTCGACAGTGTCG
RAD_10746	22	13.7	NA	NA	NA	1.06877	0.53	0.463629	0.0252	0.0577761	0.20174	0.836752	TGCAGGATCACAGACATCAAGCACACCAAGGTAAGAGCTGAACACACAGCTTCAGAGCTCTGGATTTACCGCACTGTGCTGCTGAGAACCGCGCCG
RAD_38622	22	16.4	NA	NA	NA	1.24662	0.362	0.496004	0.0511	0.209468	0.252983	0.954476	TGCAGGATAGATAGCAGAGGAAACAAATCAACAAACAGCAAATAGGCAACTATAGGAATCCTATAGAGTCATCACGTATTCACATAAAATGACCCA
pfn2	22	27	22	38065109	NA	0.966523	0.285	1.06332	0.406	0.705646	0.0274092	0.563098	###
5ht2B	22	28.5	22	40656507	NA	0.824115	0.0917	0.810016	0.168	0.912265	0.098721	0.366122	###
Am230e	22	32.5	11	44418922	9e-20	0.770723	0.0319	0.554615	0.173	0.753086	0.110632	0.39026	BV678926.1
RAD_46723	22	32.5	NA	NA	NA	0.770723	0.0319	0.554615	0.173	0.753086	0.110632	0.39026	TGCAGGAATGCATCAGGCACTACAGCATTTACCCAGGACAGACAAGTGCAGACTACAAACACACAAAAAAATAAAATCTTAAAGCCTCCCAGTAAA
RAD_49749	22	32.5	NA	NA	NA	0.770723	0.0319	0.554615	0.173	0.753086	0.110632	0.39026	TGCAGGCCTTTGCAGCATTCTTTAGCTGTCACATGGCTAAAGTCTTGGGACTTAAAATTCATTTAAGTCCTATAAGTTTGATTGCTTATTAGTGTA
Am5c	22	38.2	NA	NA	NA	0.675826	0.0476	0.475593	0.299	0.396432	0.394751	0.333863	BV678958.1
RAD_22130	22	39.4	NA	NA	NA	0.5917	0.00922	0.43906	0.461	0.275729	0.24606	0.372924	TGCAGGTCAGGGCAGGTGTCCATGGTATTTGGTAAAAGTCATAGAACTTAGGAAACATAACTTGTTTCTGTCCCATTATTTTGGACATGTCAGTGT
Am237b	22	46.9	7	27950971	8e-34	0.0862393	0.684	0.021445	0.0596	0.213119	0.291365	0.06444	BV678943.1
RAD_66607	22	46.9	NA	NA	NA	0.0862393	0.684	0.021445	0.0596	0.213119	0.291365	0.06444	TGCAGGTTTTCATTAGTTTTTCCACTTTTTTTCACCATTAAATTAGCAATTCAAAAATATACGCAATTATATTAGAAATATAAACAATTATGTTTA
Am3c	23	0	NA	NA	NA	0.018233	0.125	0.301683	0.0295	0.475735	0.135869	0.282458	BV678957.1
Am3b	23	5.25	NA	NA	NA	0.0471354	0.475	0.311063	0.0409	1.35901	0.157563	0.331943	BV678956.1
RAD_91569	23	12.2	NA	NA	NA	0.0520352	0.391	0.062821	0.677	0.611468	0.293833	0.323648	TGCAGGGGGTCTGGCTAAGCTGCCGCCGCAATGCTGCTACAAGACGCAGGGCCTGCTCCGGTCCAGCCACTTCAACAACAACAGAAAAGACAATAA
RAD_76294	23	20.5	NA	NA	NA	0.276857	0.538	0.0512587	0.058	0.743338	0.348159	0.251818	TGCAGGACGGCTTTAATTTCTTTACTACTTGACTGGAGCTGCTTATCTACCATTTATACTATCATAGGTTGCAACCTTTGTGTGAAATTATGTCAA
RAD_85775	23	24.7	NA	NA	NA	0.52449	0.46	0.241064	0.256	0.304374	0.130296	0.265443	TGCAGGTAAAACTGTAGGGCAGAAGTTAATGTGTGTGTGGTATGAGAAGAGCACAGCAAAGTTAATTTGTTATTTTGCTGTAATATTTTCCAGCTG
RAD_53453	23	31.2	1	59883875	2e-13	0.603016	0.488	0.639011	0.276	0.134609	0.0232615	0.0309718	TGCAGGAAAATGAAATCCGCATCTCCATAAAAGTTGTCAGCAAAGGGAAGCATGAAGTGCTGTAGGATTTTCTGGGAAAACACTGCACTGACTTCG
Am8c	23	31.3	2	13282210	3e-19	0.609707	0.498	0.640099	0.27	0.13687	0.0239703	0.0300927	BV678710.1
RAD_68183	23	55.6	NA	NA	NA	0.124301	0.149	0.444308	0.224	0.0101018	0.197138	0.216065	TGCAGGAAGGAACTAATCACAGCTTTGCCTTCCCGTAGACTCCGGCTAATCTGCAGCCGTGCAGCAGGGCAACGGTCAGTGCACTAGCGATTAGCG
RAD_72140	23	62.1	7	56651491	2e-19	0.43027	0.263	0.280079	0.371	0.159855	0.154971	0.592168	TGCAGGTGTGGAGTATCACCTACCACAGCTGGCTGACCTTCGTGCTGCTGTTGTGGGCGTGTCTGATCTGGATGCTGCGAGCGCGCCGACACTTTG
RAD_53343	23	63.4	7	32259106	5e-14	0.363429	0.18	0.119787	0.179	0.0437794	0.0386868	0.319951	TGCAGGCGTGGATCCCCACAGACAGCGGCTCAATCAGCGCCCCTTCCTCATAACTCACATTATCAGGCAGTCTGGAACAGAAACAATAAAGAAATT
Am227e	23	64	NA	NA	NA	0.315626	0.151	0.127311	0.114	0.0625653	0.132309	0.34715	###
RAD_79020	23	64	NA	NA	NA	0.315626	0.151	0.127311	0.114	0.0625653	0.132309	0.34715	TGCAGGTCTTTTTCGGCACTCCGCTGAGGTAGAGATGTTGAAAACACTTCTCTGTGTTGGTCTGAGTGACAGCTTGTATCCCACACACCAGCGCTT
Am115c	24	0	12	38317935	2e-36	1.87855	1.61	0.707622	0.0493	2.46977	0.504852	0.754489	BV678773.1
RAD_41764	24	8.42	12	11618688	0.001	0.771778	0.597	0.00935576	0.0953	3.1559	0.690883	0.856321	TGCAGGAAGATTGTCTGTGTTTTTCCGCAGTACTGTCCACAGGCCTGCTCGCCCAAAACTGAATACAGAACCTGATGTGCCGGGACCCGGCTGTAG
RAD_55145	24	8.42	NA	NA	NA	0.771778	0.597	0.00935576	0.0953	3.1559	0.690883	0.856321	TGCAGGGGTCGGTACCCATTAAAAAAAGTAGTGAACTGGCAACTGGAGTCATGGGTTCGAAAGACTCATTGATGCTCACTTTAAAACATACAGGAC
RAD_60158	24	8.42	12	16632673	5e-14	0.771778	0.597	0.00935576	0.0953	3.1559	0.690883	0.856321	TGCAGGATCGACGAGCAGTAAGTCCTCCACCATTGAGGTGACTGAGGAGAAGGAGAAGGAGGTGATGTCCCTGGATGACGAGGAGACGTTTGGACG
RAD_82798	24	8.42	NA	NA	NA	0.771778	0.597	0.00935576	0.0953	3.1559	0.690883	0.856321	TGCAGGCCGCCTATTGCCTATTTCCCAAAAAGTCCTCGTGAATGAGTTTAAAAACGTTAAAAGAGAAATATTACACCTATTTTTACACAAGTTAGA
RAD_13133	24	9.22	NA	NA	NA	0.609019	0.678	0.00206207	0.158	3.18609	0.827915	0.838823	TGCAGGATGAATCCCCTCCTGGGTGTTAACTGAAACTCAACCATGCTGTTTTCACTTAATCAGCGGTGGTTTAAGACCCTAAGGTTGCGCAGGTCA
RAD_80257	24	9.22	12	18846391	4e-22	0.609019	0.678	0.00206207	0.158	3.18609	0.827915	0.838823	TGCAGGGGTCTCCCTACAGACCGCTACATGTGGAGTGATGCTTCAGGTCTTAAAGAGTGCACCAAAGCTAACACTAAACCCCCCTCCCCACACTGG
RAD_95416	24	9.66	NA	NA	NA	0.59092	0.521	0.0236565	0.109	2.97979	0.598035	0.800791	TGCAGGCACGTCTCGCAGCACTGTACGTCCACGGCACGTAATACTTTTCCACTTGTTTTTGCAAAGGTTTGGGTTTGTAGAGCAATTTTGCGCACT
RAD_37425	24	10.6	NA	NA	NA	0.596942	0.423	0.012208	0.188	2.79381	0.534438	0.691964	TGCAGGAACCTGAGTGAAGTATTTTAGGCTTTACTCCAAAGTCTGAAGCCTCTGTGGAGCCTTTTGGATCCTGGTTAAATTCTACTGAACGTCAGC
RAD_57878	24	10.6	NA	NA	NA	0.596942	0.423	0.012208	0.188	2.79381	0.534438	0.691964	TGCAGGGGGGAGCATTAGTCAGAATGTGTATACAAATTTTTTTAATCATTTGCTTTAGATTTTTCTTTTATTATTGAGGGTTTGAAAGATGAACAG
RAD_62629	24	10.6	NA	NA	NA	0.596942	0.423	0.012208	0.188	2.79381	0.534438	0.691964	TGCAGGTTGGGCTTAAAAATTTTATTAGTTGTATTTTGCCTTTTAAACACCTCTAATTTTCAGTACTCTGTTTATTTAATCTGCTTGTTTAAAACA
RAD_73613	24	10.6	NA	NA	NA	0.596942	0.423	0.012208	0.188	2.79381	0.534438	0.691964	TGCAGGATAAGTGTGTAGAGTTTTCTGCATGGAATGTAAATTGGATTTCTGCCAGAGTTGTTTTCTGTTTGTACAGACCACATGGGTATGAATAAC
RAD_97116	24	10.6	NA	NA	NA	0.596942	0.423	0.012208	0.188	2.79381	0.534438	0.691964	TGCAGGAAGCAGCAGACTTTCTTCCAGAGGAGATGCTTTGCTATGTGGAGTCACTTTCACCTGCTTCTTTTATTGCTCTAGGGACCCACACTCCTT
Am228d	24	11.1	NA	NA	NA	0.713577	0.319	0.0160792	0.134	2.74122	0.493082	0.593523	BV678916.1
RAD_94251	24	11.5	12	31859590	0.0003	0.807255	0.261	0.0250887	0.115	2.82294	0.409773	0.567732	TGCAGGTCATGGAAGGCATCACGGATGAACAGTGCTGCACTATGGAACAACCTCCATAAGCCAAACACAGCCGCCGTATGGTACAGAAGGAAACAG
RAD_85634	24	20.9	NA	NA	NA	0.352702	0.118	0.273346	0.119	3.395	0.180606	0.275372	TGCAGGGTTTGCTGTTTTTCCTGCTCCATTACGCACGATTCCTCACGATTCGGCTCCTGAAGCTCTTGAATCTTGTGAATCTTAACCTGAAAAACT
Am220e	24	21.2	12	26084258	6e-22	0.338387	0.129	0.263701	0.107	3.31788	0.193366	0.276836	BV678890.1
RAD_79171	24	29.3	NA	NA	NA	0.0350399	0.0466	0.401786	0.134	1.23144	0.574159	0.585677	TGCAGGGGGCGCTTCAGCATCACTGCTTTTCTGTAGGAACGCTGTTCCTTCAGCCATATCAGCAGAACCAGCAGCACCTTCAGCTATCTTCTCCAT
RAD_73582	24	42.7	NA	NA	NA	0.0410015	0.139	0.275502	0.207	0.867716	0.0996368	0.147345	TGCAGGTGAGACAGCTCTCCGAGAGAGAGACACGCGCTACAGGTGAAGAATCCGCAGACAGAAGCTCACAGTGAAGAAGTGAAGAGATAAAGGATA
Am39c	25	0	NA	NA	NA	0.52061	1.04	0.336028	0.927	0.554898	0.146949	0.138148	BV678735.1
RAD_82521	25	1.82	NA	NA	NA	0.424683	0.927	0.373717	1.02	0.77207	0.24844	0.105678	TGCAGGTTAATTCTTAAATTCTCAAAACTCAAATCATTTGATTTATTTTTTGCTAATAATACATATACAGGGGTTGGAGAATGAAACTGAAACACC
Am225b	25	9.1	NA	NA	NA	0.232012	0.874	0.459688	0.382	0.752786	0.120416	0.0882834	BV678903.1
RAD_62716	25	9.1	NA	NA	NA	0.232012	0.874	0.459688	0.382	0.752786	0.120416	0.0882834	TGCAGGTGGGCGGAGCGCTCCTTCTCCCTGAGAGCAGCCAGACTGAGAGCCCGGGACAGACGTACGGCCGTGCACAGGGGGGACGAGGAGTGCAGG
RAD_85599	25	41	NA	NA	NA	1.20197	0.18	0.144837	0.178	0.297586	0.152277	0.751463	TGCAGGAGCCCCATTTGTGTGGATATTGTAGGGAACATAACTTCACAAGGGTCAGAAACACAAAAGTCAGTCAAAAATAGAAGATATGTTCCAAGA
RAD_62994	25	41.2	NA	NA	NA	1.20029	0.18	0.134195	0.185	0.30453	0.158193	0.746514	TGCAGGCTGATAGTAGCCACTAGTAGCACACACTCATACTGGGACAAAAAAGGGTAATTTTATCTGAGAGTTAGAGCTTGTGTTTGTGCACTGTCA
RAD_36097	25	48.4	NA	NA	NA	0.563563	0.305	0.329293	0.0261	0.179639	0.103387	0.0363825	TGCAGGACAGGTATTTGGATGTGGTGACTGGGTGCACTAAAATTGTGGCGTTTGTGTGAATGCAGGCGGTGTTGAAATCTCCTTAGTCACATGCAG
RAD_26997	25	48.9	23	31171103	0.044	0.436791	0.389	0.389825	0.0333	0.212249	0.0917455	0.010379	TGCAGGATATCGTCGCTGTCCAATAAAAAACAAAACAGCAACAGCAAATTTACAGTAGAAAGAAAAACCCTGTAAACTTTCAATGGAAGTCAATGT
RAD_21287	25	53	NA	NA	NA	0.231353	0.121	0.0145112	0.111	0.236576	0.107247	0.285043	TGCAGGGTTCACACTGTGCTCTAACTAGACTAGAACACCAAGTTCTACCACAGCAAGGCCATATTAAGAATGTAACAGTATTTAAAAAGGTTTGAC
RAD_63960	25	53	NA	NA	NA	0.231353	0.121	0.0145112	0.111	0.236576	0.107247	0.285043	TGCAGGTTGCCATTCTAAACAAATAGCACGCCTGATTCCACTTGTTGAATAGTCTGCTCTTGATGTGTACGTCTGCTAGGCTGGAATGAAAATCTG
RAD_22157	25	53.1	NA	NA	NA	0.217638	0.126	0.0106773	0.108	0.223237	0.110814	0.290852	TGCAGGATTCAGTCAGTGCTCTTATGTTGTTAGTTAGATAGAGAACATTGGGTCTGGAGTGATCAGAGTGGATCAGGAGTGAAATTCTGTGAATGA
RAD_54508	25	53.1	NA	NA	NA	0.217638	0.126	0.0106773	0.108	0.223237	0.110814	0.290852	TGCAGGGTTAGAACTTCCACTAAATCCTAACATGCTTCAAAAACAATCTATAAGATATGTTACATTATTACAGTGTTTAGAGAGGCTGTATATAGA
RAD_38799	25	56.1	Zv9_scaffold3548	218163	0.54	0.0729757	0.236	0.137507	0.0224	0.407941	0.0472373	0.0577559	TGCAGGCACACACGTAACAGTATATTTAGTTATCTTGATGTAATTGTTTTGATATCTGATGTCATGACCAACATTCAACCTGAAATTGACCTTTAT
RAD_52882	25	56.1	NA	NA	NA	0.0729757	0.236	0.137507	0.0224	0.407941	0.0472373	0.0577559	TGCAGGGCTATATGCATGTGAAAGAGTGTAAGAGAGGAAAAAAGAGACTGATCGAAGTTTCTGAGCACGCATGTGTGAGTGTGAGAGTGTGTGTAT
RAD_77528	25	56.1	NA	NA	NA	0.0729757	0.236	0.137507	0.0224	0.407941	0.0472373	0.0577559	TGCAGGAACCATTATGTAAGAGAATATTATGTTAAATATGTTCTCTGTCTCTAAACGTCTTTCACTTTATCTTGAGCCCAAACGAAAAAGTATTGT
RAD_87988	25	56.1	NA	NA	NA	0.0729757	0.236	0.137507	0.0224	0.407941	0.0472373	0.0577559	TGCAGGATACACATGTTGGGTCTCCTGTATTGATTATGGATTGTAATTCAAGTCTGTTCTAGTCAGAAGCCGCCAGTCACAATCATTACTGCATCC
Am201e	25	56.3	NA	NA	NA	0.0768396	0.235	0.121207	0.0238	0.432557	0.0463091	0.0519675	###
Am206b	25	56.3	NA	NA	NA	0.0768396	0.235	0.121207	0.0238	0.432557	0.0463091	0.0519675	###
RAD_10852	25	56.3	NA	NA	NA	0.0768396	0.235	0.121207	0.0238	0.432557	0.0463091	0.0519675	TGCAGGAGTGTGTGTGTGTTTTCAGGACTGATCAGAACTTCACACACTCTCCTGTAGAGAAACTGAACTCTCCAGTGACTCCTAAACTCAAACACC
RAD_38716	25	56.3	NA	NA	NA	0.0768396	0.235	0.121207	0.0238	0.432557	0.0463091	0.0519675	TGCAGGTGAAATTTTAACCTCATCTGACCCCAACAATTATTTAAAAAATGATATCTGAACCTGGCGTACTCCGAACTCCATTTCTTTGAATGCTCG
RAD_51590	25	56.3	NA	NA	NA	0.0768396	0.235	0.121207	0.0238	0.432557	0.0463091	0.0519675	TGCAGGAGCTTTTAAGACATAATATTCCAAACCCATAGTCCAGGGGTCGGCAATAGGCAGAAGCATGAAACATCTGGCCCATGAGTCTGCTTAAAC
RAD_69886	25	56.3	NA	NA	NA	0.0768396	0.235	0.121207	0.0238	0.432557	0.0463091	0.0519675	TGCAGGTTAGTACATACAGTACTAACATGTTTGTGCTGGTAATTAAGTTAGTACACTCTAAAAAGTAAGGGATTGAGAAATGCCATAGAAAATCTG
RAD_94022	25	56.3	NA	NA	NA	0.0768396	0.235	0.121207	0.0238	0.432557	0.0463091	0.0519675	TGCAGGTCCATCAGTCAGCAGTGTGTTTATGAGGTCAGCTTTATCACCTTTCAAGAGAAAAATGGCTGGCAAAAGCTTTCCTGTGTGCCCGGGAAA
RAD_55567	25	57.1	NA	NA	NA	0.137638	0.321	0.143017	0.0485	0.350041	0.0388429	0.0552368	TGCAGGCAGCCTAATTCCTATGTAATTGCCTAGAACTATGTTAAAGCTAATGACTAAATGAGTTTATGGTGAGAAAATGATTGTAATAAGCTGAAG
RAD_6621	25	57.1	7	20228643	0.15	0.137638	0.321	0.143017	0.0485	0.350041	0.0388429	0.0552368	TGCAGGTCCTTAAAAAGTCTTACAATGTCTTAAATTAAAATCATTTTAAGGTCTGAAATTTGTCTTAAATTTACTGTAAAATTGCTTTAGGTATTA
RAD_69332	25	57.1	NA	NA	NA	0.137638	0.321	0.143017	0.0485	0.350041	0.0388429	0.0552367	TGCAGGTACACAGGCTCTGATACTCGCTGCAGGAAGAGGAGAGCAGCGTTTTCCCTCTCGCTCTCCAATTCTGGCAGATACAAAGATCAGCCCCTG
RAD_74420	25	58.9	NA	NA	NA	0.235976	0.342	0.140138	0.0781	0.403897	0.00909088	0.0177563	TGCAGGGAAAATCTTCTTTCTTTTAATACAAGAAGAATGACTGCTGGTTTGAAGGAACTTCTCCTGCTTGGTGAAATGCTGAGCATCCCAAATGTA
RAD_47069	25	62.7	NA	NA	NA	0.310239	1.01	0.277967	0.0564	0.60926	0.0226703	0.0113947	TGCAGGCTATAATTTGAAGTCATCGACTTTTGTTTCCCTTCAAATTAGCTCGCCCTAAACTCAAAGGGGCCGGCCCCCGTGTTGGACGTAGCGGCA
RAD_84766	25	69.5	NA	NA	NA	0.410494	1.14	0.404418	0.0129	0.857633	0.328085	0.0317661	TGCAGGATCTGAGGAAACAACAGAGCAGCAACTGTTTAGTAGGTGGCAGGACGGACGAATTGATTGAGGAAATAAATAAATTTAATTTAAAAATAC
RAD_82106	25	83.6	NA	NA	NA	0.250186	0.762	0.103909	0.0261	1.49619	0.244297	0.0587039	TGCAGGAACAGCGTTCCCAACCTTCCCTATCTACACACTGTTCCATTAGAAAAGCACTGATTTAGGGTGTGTCAGTGTGTCGTCGCTATCATAACG
RAD_16972	25	89	NA	NA	NA	0.302478	0.788	0.113823	0.0243	1.60822	0.503293	0.192605	TGCAGGCAGACTGCAGAAAGATTATTAGCATTTTAAAAGTGTGTTGTTGAGCATTAGCGACACTGTGGTACTGGAATGGAAAGAAGCCTGAATGAT
RAD_100562	25	94.2	NA	NA	NA	0.297957	0.731	0.181991	0.119	0.736161	0.650153	0.308268	TGCAGGACTGTTCGGATTCTGCAGACTCGGGGGAAACTAGGCCGCTCGGAAACACTGACAAAACCGACTCAGGATTTTTTCGTGGCCTTTTTAGTC
RAD_64892	25	96.3	NA	NA	NA	0.325668	0.746	0.189342	0.131	0.9804	0.968692	0.764298	TGCAGGAACTGGACCAGCTGCTTCCCTCCACTTACCTGGTAAACACACTTCATTCATCTAAACATCTGTACAGAATAAAACTGAGGCTTAAATGCC
RAD_50884	25	96.6	NA	NA	NA	0.332992	0.779	0.204986	0.117	0.922863	0.981522	0.780478	TGCAGGTAAAATGTTCCAACAAACTTATTGAACTGTGAGCTTTAACCAAGCAATTAACTTAACAAATGAATGTTTTTAAAACCACATTAACCAGCA
RAD_66630	25	96.6	3	46545722	9e-05	0.332992	0.779	0.204986	0.117	0.922863	0.981523	0.780478	TGCAGGTCGGGGCAGGCAGCACTTTTTGATGGTGAAACAGTCCTGTCCTGATTTCAGGACGAAGGTCTTCAGGGCGTCGGTCAGATCCTTCACACT
# Gross2008: Gross JB, Protas M, Conrad M, Scheid PE, Vidal O, Jeffery WR, Borowsky R, Tabin CJ. 2008. Synteny and candidate gene prediction using an anchored linkage map of Astyanax mexicanus. PNAS 105:20106-20111
# GCL: ganglion cell layer
# IPL: inner plexiform layer
# INL: inner nuclear layer
# OPL: outer plexiform layer
# ONL: outner nuclear layer
# PCL: photoreceptor cell layer
# RPE: retinal pigment epithelium
